# Supplementary material for: Global burden and socioeconomic impact of knee osteoarthritis: a comprehensive analysis
Source: Front Med (Lausanne). 2024 May 16;11:1323091. doi: 10.3389/fmed.2024.1323091 (PMC11137242; doi:10.3389/fmed.2024.1323091)
Supplement: Supplementary file 6 [file Table_2.XLSX]

## Sheet: supplemental. table 12
measure_id	measure_name	location_id	location_name	sex_id	sex_name	age_id	age_name	cause_id	cause_name	metric_id	metric_name	year	val	upper	lower
2	DALYs (Disability-Adjusted Life Years)	150	Oman	1	Male	22	All ages	1015	Osteoarthritis knee	3	Rate	2019	53.2427	108.184	26.1132
2	DALYs (Disability-Adjusted Life Years)	150	Oman	2	Female	22	All ages	1015	Osteoarthritis knee	3	Rate	2019	70.519	144.817	34.6546
2	DALYs (Disability-Adjusted Life Years)	150	Oman	3	Both	22	All ages	1015	Osteoarthritis knee	3	Rate	2019	59.3831	120.775	29.3169
2	DALYs (Disability-Adjusted Life Years)	22	Fiji	1	Male	22	All ages	1015	Osteoarthritis knee	3	Rate	2019	97.2863	197.418	47.2304
2	DALYs (Disability-Adjusted Life Years)	22	Fiji	2	Female	22	All ages	1015	Osteoarthritis knee	3	Rate	2019	158.577	324.498	78.9225
2	DALYs (Disability-Adjusted Life Years)	22	Fiji	3	Both	22	All ages	1015	Osteoarthritis knee	3	Rate	2019	127.51	260.801	63.242
2	DALYs (Disability-Adjusted Life Years)	33	Armenia	1	Male	22	All ages	1015	Osteoarthritis knee	3	Rate	2019	103.241	210.43	50.9792
2	DALYs (Disability-Adjusted Life Years)	33	Armenia	2	Female	22	All ages	1015	Osteoarthritis knee	3	Rate	2019	147.951	301.203	72.3234
2	DALYs (Disability-Adjusted Life Years)	33	Armenia	3	Both	22	All ages	1015	Osteoarthritis knee	3	Rate	2019	126.371	257.593	62.3905
2	DALYs (Disability-Adjusted Life Years)	54	Slovakia	1	Male	22	All ages	1015	Osteoarthritis knee	3	Rate	2019	144.157	292.27	71.0823
2	DALYs (Disability-Adjusted Life Years)	54	Slovakia	2	Female	22	All ages	1015	Osteoarthritis knee	3	Rate	2019	209.637	419.951	102.533
2	DALYs (Disability-Adjusted Life Years)	54	Slovakia	3	Both	22	All ages	1015	Osteoarthritis knee	3	Rate	2019	177.673	360.552	87.3863
2	DALYs (Disability-Adjusted Life Years)	182	Malawi	1	Male	22	All ages	1015	Osteoarthritis knee	3	Rate	2019	40.5807	83.3288	20.1588
2	DALYs (Disability-Adjusted Life Years)	182	Malawi	2	Female	22	All ages	1015	Osteoarthritis knee	3	Rate	2019	52.5797	107.401	26.317
2	DALYs (Disability-Adjusted Life Years)	182	Malawi	3	Both	22	All ages	1015	Osteoarthritis knee	3	Rate	2019	46.7445	95.4702	22.9716
2	DALYs (Disability-Adjusted Life Years)	305	Bermuda	1	Male	22	All ages	1015	Osteoarthritis knee	3	Rate	2019	242.204	492.001	118.256
2	DALYs (Disability-Adjusted Life Years)	305	Bermuda	2	Female	22	All ages	1015	Osteoarthritis knee	3	Rate	2019	351.094	714.721	173.075
2	DALYs (Disability-Adjusted Life Years)	305	Bermuda	3	Both	22	All ages	1015	Osteoarthritis knee	3	Rate	2019	298.527	609.53	147.477
2	DALYs (Disability-Adjusted Life Years)	86	Italy	1	Male	22	All ages	1015	Osteoarthritis knee	3	Rate	2019	201.882	409.46	99.9587
2	DALYs (Disability-Adjusted Life Years)	86	Italy	2	Female	22	All ages	1015	Osteoarthritis knee	3	Rate	2019	339.848	686.256	170.592
2	DALYs (Disability-Adjusted Life Years)	86	Italy	3	Both	22	All ages	1015	Osteoarthritis knee	3	Rate	2019	272.73	553.109	136.213
2	DALYs (Disability-Adjusted Life Years)	118	Suriname	1	Male	22	All ages	1015	Osteoarthritis knee	3	Rate	2019	129.725	264.565	63.025
2	DALYs (Disability-Adjusted Life Years)	118	Suriname	2	Female	22	All ages	1015	Osteoarthritis knee	3	Rate	2019	187.988	385.285	92.4544
2	DALYs (Disability-Adjusted Life Years)	118	Suriname	3	Both	22	All ages	1015	Osteoarthritis knee	3	Rate	2019	159.173	328.021	77.8565
2	DALYs (Disability-Adjusted Life Years)	97	Argentina	1	Male	22	All ages	1015	Osteoarthritis knee	3	Rate	2019	133.092	271.998	65.4658
2	DALYs (Disability-Adjusted Life Years)	97	Argentina	2	Female	22	All ages	1015	Osteoarthritis knee	3	Rate	2019	212.688	434.628	105.721
2	DALYs (Disability-Adjusted Life Years)	97	Argentina	3	Both	22	All ages	1015	Osteoarthritis knee	3	Rate	2019	173.891	354.847	85.7401
2	DALYs (Disability-Adjusted Life Years)	129	Honduras	1	Male	22	All ages	1015	Osteoarthritis knee	3	Rate	2019	74.1032	149.593	36.1663
2	DALYs (Disability-Adjusted Life Years)	129	Honduras	2	Female	22	All ages	1015	Osteoarthritis knee	3	Rate	2019	103.043	209.853	50.2286
2	DALYs (Disability-Adjusted Life Years)	129	Honduras	3	Both	22	All ages	1015	Osteoarthritis knee	3	Rate	2019	88.9541	180.899	43.6954
2	DALYs (Disability-Adjusted Life Years)	12	Lao People's Democratic Republic	1	Male	22	All ages	1015	Osteoarthritis knee	3	Rate	2019	53.0702	109.011	25.9635
2	DALYs (Disability-Adjusted Life Years)	12	Lao People's Democratic Republic	2	Female	22	All ages	1015	Osteoarthritis knee	3	Rate	2019	84.1438	173.603	41.4782
2	DALYs (Disability-Adjusted Life Years)	12	Lao People's Democratic Republic	3	Both	22	All ages	1015	Osteoarthritis knee	3	Rate	2019	68.5266	140.236	33.429
2	DALYs (Disability-Adjusted Life Years)	161	Bangladesh	1	Male	22	All ages	1015	Osteoarthritis knee	3	Rate	2019	85.8666	176.623	42.6963
2	DALYs (Disability-Adjusted Life Years)	161	Bangladesh	2	Female	22	All ages	1015	Osteoarthritis knee	3	Rate	2019	107.469	220.556	52.7514
2	DALYs (Disability-Adjusted Life Years)	161	Bangladesh	3	Both	22	All ages	1015	Osteoarthritis knee	3	Rate	2019	96.8115	198.614	48.1316
2	DALYs (Disability-Adjusted Life Years)	194	Lesotho	1	Male	22	All ages	1015	Osteoarthritis knee	3	Rate	2019	62.2854	126.86	30.6015
2	DALYs (Disability-Adjusted Life Years)	194	Lesotho	2	Female	22	All ages	1015	Osteoarthritis knee	3	Rate	2019	87.7582	178.731	42.6982
2	DALYs (Disability-Adjusted Life Years)	194	Lesotho	3	Both	22	All ages	1015	Osteoarthritis knee	3	Rate	2019	75.177	153.52	37.0195
2	DALYs (Disability-Adjusted Life Years)	44	Bosnia and Herzegovina	1	Male	22	All ages	1015	Osteoarthritis knee	3	Rate	2019	152.807	305.761	73.714
2	DALYs (Disability-Adjusted Life Years)	44	Bosnia and Herzegovina	2	Female	22	All ages	1015	Osteoarthritis knee	3	Rate	2019	209.685	427.538	102.941
2	DALYs (Disability-Adjusted Life Years)	44	Bosnia and Herzegovina	3	Both	22	All ages	1015	Osteoarthritis knee	3	Rate	2019	181.939	366.109	89.9668
2	DALYs (Disability-Adjusted Life Years)	385	Puerto Rico	1	Male	22	All ages	1015	Osteoarthritis knee	3	Rate	2019	237.048	474.176	116.393
2	DALYs (Disability-Adjusted Life Years)	385	Puerto Rico	2	Female	22	All ages	1015	Osteoarthritis knee	3	Rate	2019	345.153	701.414	170.929
2	DALYs (Disability-Adjusted Life Years)	385	Puerto Rico	3	Both	22	All ages	1015	Osteoarthritis knee	3	Rate	2019	293.78	591.945	144.777
2	DALYs (Disability-Adjusted Life Years)	108	Belize	1	Male	22	All ages	1015	Osteoarthritis knee	3	Rate	2019	94.5019	192.297	46.5512
2	DALYs (Disability-Adjusted Life Years)	108	Belize	2	Female	22	All ages	1015	Osteoarthritis knee	3	Rate	2019	120.367	246.058	58.0048
2	DALYs (Disability-Adjusted Life Years)	108	Belize	3	Both	22	All ages	1015	Osteoarthritis knee	3	Rate	2019	107.494	221.618	52.2574
2	DALYs (Disability-Adjusted Life Years)	119	Trinidad and Tobago	1	Male	22	All ages	1015	Osteoarthritis knee	3	Rate	2019	167.08	340.503	81.9675
2	DALYs (Disability-Adjusted Life Years)	119	Trinidad and Tobago	2	Female	22	All ages	1015	Osteoarthritis knee	3	Rate	2019	234.123	476.783	114.241
2	DALYs (Disability-Adjusted Life Years)	119	Trinidad and Tobago	3	Both	22	All ages	1015	Osteoarthritis knee	3	Rate	2019	200.483	411.29	98.4879
2	DALYs (Disability-Adjusted Life Years)	76	Belgium	1	Male	22	All ages	1015	Osteoarthritis knee	3	Rate	2019	177.48	359.057	88.9841
2	DALYs (Disability-Adjusted Life Years)	76	Belgium	2	Female	22	All ages	1015	Osteoarthritis knee	3	Rate	2019	293.608	599.236	147.425
2	DALYs (Disability-Adjusted Life Years)	76	Belgium	3	Both	22	All ages	1015	Osteoarthritis knee	3	Rate	2019	236.466	478.113	119.068
2	DALYs (Disability-Adjusted Life Years)	205	Côte d'Ivoire	1	Male	22	All ages	1015	Osteoarthritis knee	3	Rate	2019	52.3297	107.102	25.2513
2	DALYs (Disability-Adjusted Life Years)	205	Côte d'Ivoire	2	Female	22	All ages	1015	Osteoarthritis knee	3	Rate	2019	58.4205	120.224	28.9207
2	DALYs (Disability-Adjusted Life Years)	205	Côte d'Ivoire	3	Both	22	All ages	1015	Osteoarthritis knee	3	Rate	2019	55.2763	113.71	27.3958
2	DALYs (Disability-Adjusted Life Years)	320	Cook Islands	1	Male	22	All ages	1015	Osteoarthritis knee	3	Rate	2019	166.565	337.434	82.3932
2	DALYs (Disability-Adjusted Life Years)	320	Cook Islands	2	Female	22	All ages	1015	Osteoarthritis knee	3	Rate	2019	245.478	492.958	123.135
2	DALYs (Disability-Adjusted Life Years)	320	Cook Islands	3	Both	22	All ages	1015	Osteoarthritis knee	3	Rate	2019	206.97	416.035	104.299
2	DALYs (Disability-Adjusted Life Years)	140	Bahrain	1	Male	22	All ages	1015	Osteoarthritis knee	3	Rate	2019	114.047	234.596	55.7165
2	DALYs (Disability-Adjusted Life Years)	140	Bahrain	2	Female	22	All ages	1015	Osteoarthritis knee	3	Rate	2019	122.848	250.451	60.3194
2	DALYs (Disability-Adjusted Life Years)	140	Bahrain	3	Both	22	All ages	1015	Osteoarthritis knee	3	Rate	2019	117.375	240.248	57.3019
2	DALYs (Disability-Adjusted Life Years)	13	Malaysia	1	Male	22	All ages	1015	Osteoarthritis knee	3	Rate	2019	79.2219	163.437	38.7413
2	DALYs (Disability-Adjusted Life Years)	13	Malaysia	2	Female	22	All ages	1015	Osteoarthritis knee	3	Rate	2019	125.547	253.571	61.3111
2	DALYs (Disability-Adjusted Life Years)	13	Malaysia	3	Both	22	All ages	1015	Osteoarthritis knee	3	Rate	2019	101.579	207.169	49.4226
2	DALYs (Disability-Adjusted Life Years)	172	Equatorial Guinea	1	Male	22	All ages	1015	Osteoarthritis knee	3	Rate	2019	32.3501	66.9991	15.8331
2	DALYs (Disability-Adjusted Life Years)	172	Equatorial Guinea	2	Female	22	All ages	1015	Osteoarthritis knee	3	Rate	2019	59.322	119.258	29.3554
2	DALYs (Disability-Adjusted Life Years)	172	Equatorial Guinea	3	Both	22	All ages	1015	Osteoarthritis knee	3	Rate	2019	44.7523	91.2329	21.9557
2	DALYs (Disability-Adjusted Life Years)	23	Kiribati	1	Male	22	All ages	1015	Osteoarthritis knee	3	Rate	2019	62.9245	130.08	30.5089
2	DALYs (Disability-Adjusted Life Years)	23	Kiribati	2	Female	22	All ages	1015	Osteoarthritis knee	3	Rate	2019	112.54	231.548	54.5932
2	DALYs (Disability-Adjusted Life Years)	23	Kiribati	3	Both	22	All ages	1015	Osteoarthritis knee	3	Rate	2019	88.2136	182.949	43.31
2	DALYs (Disability-Adjusted Life Years)	151	Qatar	1	Male	22	All ages	1015	Osteoarthritis knee	3	Rate	2019	66.9919	138.143	32.4463
2	DALYs (Disability-Adjusted Life Years)	151	Qatar	2	Female	22	All ages	1015	Osteoarthritis knee	3	Rate	2019	71.7733	147.082	35.2703
2	DALYs (Disability-Adjusted Life Years)	151	Qatar	3	Both	22	All ages	1015	Osteoarthritis knee	3	Rate	2019	68.2057	140.909	33.3667
2	DALYs (Disability-Adjusted Life Years)	216	Senegal	1	Male	22	All ages	1015	Osteoarthritis knee	3	Rate	2019	56.1618	114.932	27.22
2	DALYs (Disability-Adjusted Life Years)	216	Senegal	2	Female	22	All ages	1015	Osteoarthritis knee	3	Rate	2019	72.1539	146.161	35.1564
2	DALYs (Disability-Adjusted Life Years)	216	Senegal	3	Both	22	All ages	1015	Osteoarthritis knee	3	Rate	2019	64.1368	130.526	31.3216
2	DALYs (Disability-Adjusted Life Years)	55	Slovenia	1	Male	22	All ages	1015	Osteoarthritis knee	3	Rate	2019	170.99	346.586	83.898
2	DALYs (Disability-Adjusted Life Years)	55	Slovenia	2	Female	22	All ages	1015	Osteoarthritis knee	3	Rate	2019	236.69	476.675	117.554
2	DALYs (Disability-Adjusted Life Years)	55	Slovenia	3	Both	22	All ages	1015	Osteoarthritis knee	3	Rate	2019	204.105	412.678	100.85
2	DALYs (Disability-Adjusted Life Years)	66	Brunei Darussalam	1	Male	22	All ages	1015	Osteoarthritis knee	3	Rate	2019	102.598	211.726	49.606
2	DALYs (Disability-Adjusted Life Years)	66	Brunei Darussalam	2	Female	22	All ages	1015	Osteoarthritis knee	3	Rate	2019	193.155	393.381	95.1291
2	DALYs (Disability-Adjusted Life Years)	66	Brunei Darussalam	3	Both	22	All ages	1015	Osteoarthritis knee	3	Rate	2019	145.708	299.19	71.5591
2	DALYs (Disability-Adjusted Life Years)	87	Luxembourg	1	Male	22	All ages	1015	Osteoarthritis knee	3	Rate	2019	159.017	326.223	78.1899
2	DALYs (Disability-Adjusted Life Years)	87	Luxembourg	2	Female	22	All ages	1015	Osteoarthritis knee	3	Rate	2019	254.097	517.252	125.024
2	DALYs (Disability-Adjusted Life Years)	87	Luxembourg	3	Both	22	All ages	1015	Osteoarthritis knee	3	Rate	2019	206.285	422.368	102.532
2	DALYs (Disability-Adjusted Life Years)	183	Mauritius	1	Male	22	All ages	1015	Osteoarthritis knee	3	Rate	2019	119.481	240.854	57.9882
2	DALYs (Disability-Adjusted Life Years)	183	Mauritius	2	Female	22	All ages	1015	Osteoarthritis knee	3	Rate	2019	196.592	398.557	96.9464
2	DALYs (Disability-Adjusted Life Years)	183	Mauritius	3	Both	22	All ages	1015	Osteoarthritis knee	3	Rate	2019	158.532	321.957	77.9825
2	DALYs (Disability-Adjusted Life Years)	162	Bhutan	1	Male	22	All ages	1015	Osteoarthritis knee	3	Rate	2019	81.3427	166.509	40.5444
2	DALYs (Disability-Adjusted Life Years)	162	Bhutan	2	Female	22	All ages	1015	Osteoarthritis knee	3	Rate	2019	110.844	226.202	54.8177
2	DALYs (Disability-Adjusted Life Years)	162	Bhutan	3	Both	22	All ages	1015	Osteoarthritis knee	3	Rate	2019	95.4812	196.495	47.4141
2	DALYs (Disability-Adjusted Life Years)	393	Saint Kitts and Nevis	1	Male	22	All ages	1015	Osteoarthritis knee	3	Rate	2019	151.447	308.693	74.9753
2	DALYs (Disability-Adjusted Life Years)	393	Saint Kitts and Nevis	2	Female	22	All ages	1015	Osteoarthritis knee	3	Rate	2019	206.464	423.852	103.109
2	DALYs (Disability-Adjusted Life Years)	393	Saint Kitts and Nevis	3	Both	22	All ages	1015	Osteoarthritis knee	3	Rate	2019	178.874	366.784	89.1616
2	DALYs (Disability-Adjusted Life Years)	34	Azerbaijan	1	Male	22	All ages	1015	Osteoarthritis knee	3	Rate	2019	77.0781	158.957	37.6017
2	DALYs (Disability-Adjusted Life Years)	34	Azerbaijan	2	Female	22	All ages	1015	Osteoarthritis knee	3	Rate	2019	107.386	221.278	52.7566
2	DALYs (Disability-Adjusted Life Years)	34	Azerbaijan	3	Both	22	All ages	1015	Osteoarthritis knee	3	Rate	2019	92.2246	190.045	45.2992
2	DALYs (Disability-Adjusted Life Years)	98	Chile	1	Male	22	All ages	1015	Osteoarthritis knee	3	Rate	2019	155.514	314.541	77.9421
2	DALYs (Disability-Adjusted Life Years)	98	Chile	2	Female	22	All ages	1015	Osteoarthritis knee	3	Rate	2019	242.98	493.809	118.595
2	DALYs (Disability-Adjusted Life Years)	98	Chile	3	Both	22	All ages	1015	Osteoarthritis knee	3	Rate	2019	200.059	408.88	100.007
2	DALYs (Disability-Adjusted Life Years)	195	Namibia	1	Male	22	All ages	1015	Osteoarthritis knee	3	Rate	2019	62.3977	125.968	30.7935
2	DALYs (Disability-Adjusted Life Years)	195	Namibia	2	Female	22	All ages	1015	Osteoarthritis knee	3	Rate	2019	80.5301	163.959	39.5852
2	DALYs (Disability-Adjusted Life Years)	195	Namibia	3	Both	22	All ages	1015	Osteoarthritis knee	3	Rate	2019	71.7508	146.557	35.3549
2	DALYs (Disability-Adjusted Life Years)	130	Mexico	1	Male	22	All ages	1015	Osteoarthritis knee	3	Rate	2019	120.001	244.176	59.397
2	DALYs (Disability-Adjusted Life Years)	130	Mexico	2	Female	22	All ages	1015	Osteoarthritis knee	3	Rate	2019	162.556	331.4	80.1339
2	DALYs (Disability-Adjusted Life Years)	130	Mexico	3	Both	22	All ages	1015	Osteoarthritis knee	3	Rate	2019	141.741	288.824	69.9638
2	DALYs (Disability-Adjusted Life Years)	45	Bulgaria	1	Male	22	All ages	1015	Osteoarthritis knee	3	Rate	2019	169.14	343.053	83.8424
2	DALYs (Disability-Adjusted Life Years)	45	Bulgaria	2	Female	22	All ages	1015	Osteoarthritis knee	3	Rate	2019	244.646	498.411	121.432
2	DALYs (Disability-Adjusted Life Years)	45	Bulgaria	3	Both	22	All ages	1015	Osteoarthritis knee	3	Rate	2019	207.991	416.692	104.291
2	DALYs (Disability-Adjusted Life Years)	121	Bolivia (Plurinational State of)	1	Male	22	All ages	1015	Osteoarthritis knee	3	Rate	2019	84.5713	174.053	41.4785
2	DALYs (Disability-Adjusted Life Years)	121	Bolivia (Plurinational State of)	2	Female	22	All ages	1015	Osteoarthritis knee	3	Rate	2019	130.107	264.107	63.419
2	DALYs (Disability-Adjusted Life Years)	121	Bolivia (Plurinational State of)	3	Both	22	All ages	1015	Osteoarthritis knee	3	Rate	2019	107.314	219.093	52.3761
2	DALYs (Disability-Adjusted Life Years)	109	Cuba	1	Male	22	All ages	1015	Osteoarthritis knee	3	Rate	2019	195.268	396.991	97.7663
2	DALYs (Disability-Adjusted Life Years)	109	Cuba	2	Female	22	All ages	1015	Osteoarthritis knee	3	Rate	2019	280.434	571.937	137.998
2	DALYs (Disability-Adjusted Life Years)	109	Cuba	3	Both	22	All ages	1015	Osteoarthritis knee	3	Rate	2019	238.057	484.274	118.228
2	DALYs (Disability-Adjusted Life Years)	67	Japan	1	Male	22	All ages	1015	Osteoarthritis knee	3	Rate	2019	273.715	552.747	135.088
2	DALYs (Disability-Adjusted Life Years)	67	Japan	2	Female	22	All ages	1015	Osteoarthritis knee	3	Rate	2019	515.496	1040.68	258.216
2	DALYs (Disability-Adjusted Life Years)	67	Japan	3	Both	22	All ages	1015	Osteoarthritis knee	3	Rate	2019	397.678	802.784	198.746
2	DALYs (Disability-Adjusted Life Years)	77	Cyprus	1	Male	22	All ages	1015	Osteoarthritis knee	3	Rate	2019	145.644	295.32	71.2038
2	DALYs (Disability-Adjusted Life Years)	77	Cyprus	2	Female	22	All ages	1015	Osteoarthritis knee	3	Rate	2019	231.022	470.064	114.464
2	DALYs (Disability-Adjusted Life Years)	77	Cyprus	3	Both	22	All ages	1015	Osteoarthritis knee	3	Rate	2019	188.824	382.318	92.8657
2	DALYs (Disability-Adjusted Life Years)	173	Gabon	1	Male	22	All ages	1015	Osteoarthritis knee	3	Rate	2019	73.7491	149.31	35.4899
2	DALYs (Disability-Adjusted Life Years)	173	Gabon	2	Female	22	All ages	1015	Osteoarthritis knee	3	Rate	2019	87.0341	177.631	42.9571
2	DALYs (Disability-Adjusted Life Years)	173	Gabon	3	Both	22	All ages	1015	Osteoarthritis knee	3	Rate	2019	80.6171	164.899	39.2913
2	DALYs (Disability-Adjusted Life Years)	206	Gambia	1	Male	22	All ages	1015	Osteoarthritis knee	3	Rate	2019	50.2875	104.043	24.7083
2	DALYs (Disability-Adjusted Life Years)	206	Gambia	2	Female	22	All ages	1015	Osteoarthritis knee	3	Rate	2019	58.9717	119.095	29.0694
2	DALYs (Disability-Adjusted Life Years)	206	Gambia	3	Both	22	All ages	1015	Osteoarthritis knee	3	Rate	2019	54.6997	111.328	27.1604
2	DALYs (Disability-Adjusted Life Years)	141	Egypt	1	Male	22	All ages	1015	Osteoarthritis knee	3	Rate	2019	80.2454	163.9	38.8582
2	DALYs (Disability-Adjusted Life Years)	141	Egypt	2	Female	22	All ages	1015	Osteoarthritis knee	3	Rate	2019	92.1278	187.401	45.2221
2	DALYs (Disability-Adjusted Life Years)	141	Egypt	3	Both	22	All ages	1015	Osteoarthritis knee	3	Rate	2019	85.9675	176.295	41.8328
2	DALYs (Disability-Adjusted Life Years)	175	Burundi	1	Male	22	All ages	1015	Osteoarthritis knee	3	Rate	2019	42.6064	87.2679	20.9112
2	DALYs (Disability-Adjusted Life Years)	175	Burundi	2	Female	22	All ages	1015	Osteoarthritis knee	3	Rate	2019	43.9322	90.6487	21.3283
2	DALYs (Disability-Adjusted Life Years)	175	Burundi	3	Both	22	All ages	1015	Osteoarthritis knee	3	Rate	2019	43.2735	89.1525	21.095
2	DALYs (Disability-Adjusted Life Years)	24	Marshall Islands	1	Male	22	All ages	1015	Osteoarthritis knee	3	Rate	2019	71.0376	145.705	34.8695
2	DALYs (Disability-Adjusted Life Years)	24	Marshall Islands	2	Female	22	All ages	1015	Osteoarthritis knee	3	Rate	2019	108.707	221.353	53.4973
2	DALYs (Disability-Adjusted Life Years)	24	Marshall Islands	3	Both	22	All ages	1015	Osteoarthritis knee	3	Rate	2019	89.4292	182.833	43.7498
2	DALYs (Disability-Adjusted Life Years)	152	Saudi Arabia	1	Male	22	All ages	1015	Osteoarthritis knee	3	Rate	2019	75.987	158.576	36.8801
2	DALYs (Disability-Adjusted Life Years)	152	Saudi Arabia	2	Female	22	All ages	1015	Osteoarthritis knee	3	Rate	2019	84.7934	172.449	41.3167
2	DALYs (Disability-Adjusted Life Years)	152	Saudi Arabia	3	Both	22	All ages	1015	Osteoarthritis knee	3	Rate	2019	79.6539	164.252	39.2854
2	DALYs (Disability-Adjusted Life Years)	184	Mozambique	1	Male	22	All ages	1015	Osteoarthritis knee	3	Rate	2019	37.4518	75.0661	18.4558
2	DALYs (Disability-Adjusted Life Years)	184	Mozambique	2	Female	22	All ages	1015	Osteoarthritis knee	3	Rate	2019	48.8407	99.2476	23.8712
2	DALYs (Disability-Adjusted Life Years)	184	Mozambique	3	Both	22	All ages	1015	Osteoarthritis knee	3	Rate	2019	43.3636	88.0378	21.3838
2	DALYs (Disability-Adjusted Life Years)	217	Sierra Leone	1	Male	22	All ages	1015	Osteoarthritis knee	3	Rate	2019	50.9834	104.162	24.6209
2	DALYs (Disability-Adjusted Life Years)	217	Sierra Leone	2	Female	22	All ages	1015	Osteoarthritis knee	3	Rate	2019	57.8433	119.81	28.6238
2	DALYs (Disability-Adjusted Life Years)	217	Sierra Leone	3	Both	22	All ages	1015	Osteoarthritis knee	3	Rate	2019	54.4467	111.285	26.7677
2	DALYs (Disability-Adjusted Life Years)	88	Malta	1	Male	22	All ages	1015	Osteoarthritis knee	3	Rate	2019	194.315	394.403	96.5287
2	DALYs (Disability-Adjusted Life Years)	88	Malta	2	Female	22	All ages	1015	Osteoarthritis knee	3	Rate	2019	320.853	638.707	158.924
2	DALYs (Disability-Adjusted Life Years)	88	Malta	3	Both	22	All ages	1015	Osteoarthritis knee	3	Rate	2019	257.644	517.46	128.772
2	DALYs (Disability-Adjusted Life Years)	196	South Africa	1	Male	22	All ages	1015	Osteoarthritis knee	3	Rate	2019	99.8516	204.544	48.9381
2	DALYs (Disability-Adjusted Life Years)	196	South Africa	2	Female	22	All ages	1015	Osteoarthritis knee	3	Rate	2019	113.073	229.93	55.6544
2	DALYs (Disability-Adjusted Life Years)	196	South Africa	3	Both	22	All ages	1015	Osteoarthritis knee	3	Rate	2019	106.597	217.063	52.6961
2	DALYs (Disability-Adjusted Life Years)	99	Uruguay	1	Male	22	All ages	1015	Osteoarthritis knee	3	Rate	2019	163.574	333.837	81.183
2	DALYs (Disability-Adjusted Life Years)	99	Uruguay	2	Female	22	All ages	1015	Osteoarthritis knee	3	Rate	2019	270.121	545.971	133.77
2	DALYs (Disability-Adjusted Life Years)	99	Uruguay	3	Both	22	All ages	1015	Osteoarthritis knee	3	Rate	2019	219.019	441.911	109.194
2	DALYs (Disability-Adjusted Life Years)	1	Global	1	Male	22	All ages	1015	Osteoarthritis knee	3	Rate	2019	114.561	233.209	56.8914
2	DALYs (Disability-Adjusted Life Years)	1	Global	2	Female	22	All ages	1015	Osteoarthritis knee	3	Rate	2019	183.793	373.132	90.9262
2	DALYs (Disability-Adjusted Life Years)	1	Global	3	Both	22	All ages	1015	Osteoarthritis knee	3	Rate	2019	149.067	303.588	73.9146
2	DALYs (Disability-Adjusted Life Years)	163	India	1	Male	22	All ages	1015	Osteoarthritis knee	3	Rate	2019	83.0625	169.978	40.5511
2	DALYs (Disability-Adjusted Life Years)	163	India	2	Female	22	All ages	1015	Osteoarthritis knee	3	Rate	2019	128.078	260.585	63.0976
2	DALYs (Disability-Adjusted Life Years)	163	India	3	Both	22	All ages	1015	Osteoarthritis knee	3	Rate	2019	104.993	213.816	51.4664
2	DALYs (Disability-Adjusted Life Years)	35	Georgia	1	Male	22	All ages	1015	Osteoarthritis knee	3	Rate	2019	114.546	229.608	55.6469
2	DALYs (Disability-Adjusted Life Years)	35	Georgia	2	Female	22	All ages	1015	Osteoarthritis knee	3	Rate	2019	173.964	351.054	85.0436
2	DALYs (Disability-Adjusted Life Years)	35	Georgia	3	Both	22	All ages	1015	Osteoarthritis knee	3	Rate	2019	145.506	295.278	70.9441
2	DALYs (Disability-Adjusted Life Years)	68	Republic of Korea	1	Male	22	All ages	1015	Osteoarthritis knee	3	Rate	2019	224.094	457.154	110.81
2	DALYs (Disability-Adjusted Life Years)	68	Republic of Korea	2	Female	22	All ages	1015	Osteoarthritis knee	3	Rate	2019	450.268	911.972	224.469
2	DALYs (Disability-Adjusted Life Years)	68	Republic of Korea	3	Both	22	All ages	1015	Osteoarthritis knee	3	Rate	2019	335.984	683.189	167.678
2	DALYs (Disability-Adjusted Life Years)	349	Greenland	1	Male	22	All ages	1015	Osteoarthritis knee	3	Rate	2019	105.142	216.966	50.9951
2	DALYs (Disability-Adjusted Life Years)	349	Greenland	2	Female	22	All ages	1015	Osteoarthritis knee	3	Rate	2019	133.457	267.378	65.9004
2	DALYs (Disability-Adjusted Life Years)	349	Greenland	3	Both	22	All ages	1015	Osteoarthritis knee	3	Rate	2019	118.545	242.498	58.2144
2	DALYs (Disability-Adjusted Life Years)	48	Hungary	1	Male	22	All ages	1015	Osteoarthritis knee	3	Rate	2019	160.735	329.219	79.4175
2	DALYs (Disability-Adjusted Life Years)	48	Hungary	2	Female	22	All ages	1015	Osteoarthritis knee	3	Rate	2019	239.456	484.709	118.123
2	DALYs (Disability-Adjusted Life Years)	48	Hungary	3	Both	22	All ages	1015	Osteoarthritis knee	3	Rate	2019	201.959	409.462	99.9443
2	DALYs (Disability-Adjusted Life Years)	131	Nicaragua	1	Male	22	All ages	1015	Osteoarthritis knee	3	Rate	2019	79.9182	164.485	39.0814
2	DALYs (Disability-Adjusted Life Years)	131	Nicaragua	2	Female	22	All ages	1015	Osteoarthritis knee	3	Rate	2019	122.59	249.849	59.4027
2	DALYs (Disability-Adjusted Life Years)	131	Nicaragua	3	Both	22	All ages	1015	Osteoarthritis knee	3	Rate	2019	101.53	209.472	49.3829
2	DALYs (Disability-Adjusted Life Years)	176	Comoros	1	Male	22	All ages	1015	Osteoarthritis knee	3	Rate	2019	69.027	141.909	34.0098
2	DALYs (Disability-Adjusted Life Years)	176	Comoros	2	Female	22	All ages	1015	Osteoarthritis knee	3	Rate	2019	91.0069	187.273	44.3601
2	DALYs (Disability-Adjusted Life Years)	176	Comoros	3	Both	22	All ages	1015	Osteoarthritis knee	3	Rate	2019	80.0295	164.953	39.0955
2	DALYs (Disability-Adjusted Life Years)	46	Croatia	1	Male	22	All ages	1015	Osteoarthritis knee	3	Rate	2019	165.864	339.798	83.2765
2	DALYs (Disability-Adjusted Life Years)	46	Croatia	2	Female	22	All ages	1015	Osteoarthritis knee	3	Rate	2019	233.729	476.189	114.797
2	DALYs (Disability-Adjusted Life Years)	46	Croatia	3	Both	22	All ages	1015	Osteoarthritis knee	3	Rate	2019	200.825	408.957	99.6657
2	DALYs (Disability-Adjusted Life Years)	396	San Marino	1	Male	22	All ages	1015	Osteoarthritis knee	3	Rate	2019	187.446	380.157	94.6099
2	DALYs (Disability-Adjusted Life Years)	396	San Marino	2	Female	22	All ages	1015	Osteoarthritis knee	3	Rate	2019	283.196	579.385	139.24
2	DALYs (Disability-Adjusted Life Years)	396	San Marino	3	Both	22	All ages	1015	Osteoarthritis knee	3	Rate	2019	237.107	483.411	117.709
2	DALYs (Disability-Adjusted Life Years)	14	Maldives	1	Male	22	All ages	1015	Osteoarthritis knee	3	Rate	2019	58.6579	120.852	28.4843
2	DALYs (Disability-Adjusted Life Years)	14	Maldives	2	Female	22	All ages	1015	Osteoarthritis knee	3	Rate	2019	100.087	204.07	48.634
2	DALYs (Disability-Adjusted Life Years)	14	Maldives	3	Both	22	All ages	1015	Osteoarthritis knee	3	Rate	2019	75.1404	156.087	36.7983
2	DALYs (Disability-Adjusted Life Years)	197	Eswatini	1	Male	22	All ages	1015	Osteoarthritis knee	3	Rate	2019	56.3575	115.597	27.8857
2	DALYs (Disability-Adjusted Life Years)	197	Eswatini	2	Female	22	All ages	1015	Osteoarthritis knee	3	Rate	2019	79.4473	164.374	39.3319
2	DALYs (Disability-Adjusted Life Years)	197	Eswatini	3	Both	22	All ages	1015	Osteoarthritis knee	3	Rate	2019	68.1695	139.442	33.5205
2	DALYs (Disability-Adjusted Life Years)	57	Belarus	1	Male	22	All ages	1015	Osteoarthritis knee	3	Rate	2019	144.672	296.058	71.2061
2	DALYs (Disability-Adjusted Life Years)	57	Belarus	2	Female	22	All ages	1015	Osteoarthritis knee	3	Rate	2019	225.423	459.626	112.033
2	DALYs (Disability-Adjusted Life Years)	57	Belarus	3	Both	22	All ages	1015	Osteoarthritis knee	3	Rate	2019	187.786	380.55	93.1459
2	DALYs (Disability-Adjusted Life Years)	78	Denmark	1	Male	22	All ages	1015	Osteoarthritis knee	3	Rate	2019	182.219	373.959	88.4585
2	DALYs (Disability-Adjusted Life Years)	78	Denmark	2	Female	22	All ages	1015	Osteoarthritis knee	3	Rate	2019	279.012	569.378	139.369
2	DALYs (Disability-Adjusted Life Years)	78	Denmark	3	Both	22	All ages	1015	Osteoarthritis knee	3	Rate	2019	230.83	470.089	113.993
2	DALYs (Disability-Adjusted Life Years)	207	Ghana	1	Male	22	All ages	1015	Osteoarthritis knee	3	Rate	2019	58.362	119.471	28.3922
2	DALYs (Disability-Adjusted Life Years)	207	Ghana	2	Female	22	All ages	1015	Osteoarthritis knee	3	Rate	2019	80.9409	163.728	39.7935
2	DALYs (Disability-Adjusted Life Years)	207	Ghana	3	Both	22	All ages	1015	Osteoarthritis knee	3	Rate	2019	69.9793	141.561	34.4816
2	DALYs (Disability-Adjusted Life Years)	110	Dominica	1	Male	22	All ages	1015	Osteoarthritis knee	3	Rate	2019	158.709	325.64	77.5702
2	DALYs (Disability-Adjusted Life Years)	110	Dominica	2	Female	22	All ages	1015	Osteoarthritis knee	3	Rate	2019	215.855	435.895	107.914
2	DALYs (Disability-Adjusted Life Years)	110	Dominica	3	Both	22	All ages	1015	Osteoarthritis knee	3	Rate	2019	186.69	376.977	92.5315
2	DALYs (Disability-Adjusted Life Years)	142	Iran (Islamic Republic of)	1	Male	22	All ages	1015	Osteoarthritis knee	3	Rate	2019	94.7235	192.272	46.922
2	DALYs (Disability-Adjusted Life Years)	142	Iran (Islamic Republic of)	2	Female	22	All ages	1015	Osteoarthritis knee	3	Rate	2019	115.999	237.142	57.4378
2	DALYs (Disability-Adjusted Life Years)	142	Iran (Islamic Republic of)	3	Both	22	All ages	1015	Osteoarthritis knee	3	Rate	2019	105.193	214.243	52.0923
2	DALYs (Disability-Adjusted Life Years)	25	Micronesia (Federated States of)	1	Male	22	All ages	1015	Osteoarthritis knee	3	Rate	2019	81.9721	167.984	39.5742
2	DALYs (Disability-Adjusted Life Years)	25	Micronesia (Federated States of)	2	Female	22	All ages	1015	Osteoarthritis knee	3	Rate	2019	134.341	273.369	65.761
2	DALYs (Disability-Adjusted Life Years)	25	Micronesia (Federated States of)	3	Both	22	All ages	1015	Osteoarthritis knee	3	Rate	2019	107.676	219.007	53.1756
2	DALYs (Disability-Adjusted Life Years)	185	Rwanda	1	Male	22	All ages	1015	Osteoarthritis knee	3	Rate	2019	46.4721	95.382	22.9917
2	DALYs (Disability-Adjusted Life Years)	185	Rwanda	2	Female	22	All ages	1015	Osteoarthritis knee	3	Rate	2019	66.9228	137.747	32.9564
2	DALYs (Disability-Adjusted Life Years)	185	Rwanda	3	Both	22	All ages	1015	Osteoarthritis knee	3	Rate	2019	56.977	116.966	28.1762
2	DALYs (Disability-Adjusted Life Years)	153	Syrian Arab Republic	1	Male	22	All ages	1015	Osteoarthritis knee	3	Rate	2019	103.568	211.257	50.2935
2	DALYs (Disability-Adjusted Life Years)	153	Syrian Arab Republic	2	Female	22	All ages	1015	Osteoarthritis knee	3	Rate	2019	117.82	240.67	57.7926
2	DALYs (Disability-Adjusted Life Years)	153	Syrian Arab Republic	3	Both	22	All ages	1015	Osteoarthritis knee	3	Rate	2019	110.878	225.792	53.8937
2	DALYs (Disability-Adjusted Life Years)	49	North Macedonia	1	Male	22	All ages	1015	Osteoarthritis knee	3	Rate	2019	135.887	279.738	66.7174
2	DALYs (Disability-Adjusted Life Years)	49	North Macedonia	2	Female	22	All ages	1015	Osteoarthritis knee	3	Rate	2019	179.163	363.498	88.3946
2	DALYs (Disability-Adjusted Life Years)	49	North Macedonia	3	Both	22	All ages	1015	Osteoarthritis knee	3	Rate	2019	157.187	321.052	77.6371
2	DALYs (Disability-Adjusted Life Years)	89	Netherlands	1	Male	22	All ages	1015	Osteoarthritis knee	3	Rate	2019	200.111	408.624	98.3244
2	DALYs (Disability-Adjusted Life Years)	89	Netherlands	2	Female	22	All ages	1015	Osteoarthritis knee	3	Rate	2019	307.064	626.404	153.28
2	DALYs (Disability-Adjusted Life Years)	89	Netherlands	3	Both	22	All ages	1015	Osteoarthritis knee	3	Rate	2019	253.997	513.445	126.084
2	DALYs (Disability-Adjusted Life Years)	17	Sri Lanka	1	Male	22	All ages	1015	Osteoarthritis knee	3	Rate	2019	93.4526	193.042	45.865
2	DALYs (Disability-Adjusted Life Years)	17	Sri Lanka	2	Female	22	All ages	1015	Osteoarthritis knee	3	Rate	2019	157.544	321.098	77.0692
2	DALYs (Disability-Adjusted Life Years)	17	Sri Lanka	3	Both	22	All ages	1015	Osteoarthritis knee	3	Rate	2019	126.569	260.275	62.0716
2	DALYs (Disability-Adjusted Life Years)	164	Nepal	1	Male	22	All ages	1015	Osteoarthritis knee	3	Rate	2019	76.0487	155.886	37.641
2	DALYs (Disability-Adjusted Life Years)	164	Nepal	2	Female	22	All ages	1015	Osteoarthritis knee	3	Rate	2019	104.038	210.499	51.2192
2	DALYs (Disability-Adjusted Life Years)	164	Nepal	3	Both	22	All ages	1015	Osteoarthritis knee	3	Rate	2019	90.6972	186.436	44.6402
2	DALYs (Disability-Adjusted Life Years)	218	Togo	1	Male	22	All ages	1015	Osteoarthritis knee	3	Rate	2019	51.1158	105.148	24.0513
2	DALYs (Disability-Adjusted Life Years)	218	Togo	2	Female	22	All ages	1015	Osteoarthritis knee	3	Rate	2019	72.0724	146.85	35.272
2	DALYs (Disability-Adjusted Life Years)	218	Togo	3	Both	22	All ages	1015	Osteoarthritis knee	3	Rate	2019	61.8137	125.918	29.7769
2	DALYs (Disability-Adjusted Life Years)	92	Spain	1	Male	22	All ages	1015	Osteoarthritis knee	3	Rate	2019	174.451	355.969	85.6587
2	DALYs (Disability-Adjusted Life Years)	92	Spain	2	Female	22	All ages	1015	Osteoarthritis knee	3	Rate	2019	323.33	654.332	160.756
2	DALYs (Disability-Adjusted Life Years)	92	Spain	3	Both	22	All ages	1015	Osteoarthritis knee	3	Rate	2019	250.456	511.904	123.484
2	DALYs (Disability-Adjusted Life Years)	186	Seychelles	1	Male	22	All ages	1015	Osteoarthritis knee	3	Rate	2019	100.035	202.697	49.0683
2	DALYs (Disability-Adjusted Life Years)	186	Seychelles	2	Female	22	All ages	1015	Osteoarthritis knee	3	Rate	2019	168.051	342.25	83.4331
2	DALYs (Disability-Adjusted Life Years)	186	Seychelles	3	Both	22	All ages	1015	Osteoarthritis knee	3	Rate	2019	132.26	269.69	65.493
2	DALYs (Disability-Adjusted Life Years)	36	Kazakhstan	1	Male	22	All ages	1015	Osteoarthritis knee	3	Rate	2019	74.8748	152.329	36.9092
2	DALYs (Disability-Adjusted Life Years)	36	Kazakhstan	2	Female	22	All ages	1015	Osteoarthritis knee	3	Rate	2019	112.468	230.864	55.6864
2	DALYs (Disability-Adjusted Life Years)	36	Kazakhstan	3	Both	22	All ages	1015	Osteoarthritis knee	3	Rate	2019	94.2595	192.505	46.7251
2	DALYs (Disability-Adjusted Life Years)	198	Zimbabwe	1	Male	22	All ages	1015	Osteoarthritis knee	3	Rate	2019	48.972	99.0137	24.2556
2	DALYs (Disability-Adjusted Life Years)	198	Zimbabwe	2	Female	22	All ages	1015	Osteoarthritis knee	3	Rate	2019	63.4113	129.423	31.0052
2	DALYs (Disability-Adjusted Life Years)	198	Zimbabwe	3	Both	22	All ages	1015	Osteoarthritis knee	3	Rate	2019	56.4786	114.591	27.8491
2	DALYs (Disability-Adjusted Life Years)	50	Montenegro	1	Male	22	All ages	1015	Osteoarthritis knee	3	Rate	2019	139.006	282.404	68.2816
2	DALYs (Disability-Adjusted Life Years)	50	Montenegro	2	Female	22	All ages	1015	Osteoarthritis knee	3	Rate	2019	192.284	382.8	94.1192
2	DALYs (Disability-Adjusted Life Years)	50	Montenegro	3	Both	22	All ages	1015	Osteoarthritis knee	3	Rate	2019	165.95	333.36	80.9609
2	DALYs (Disability-Adjusted Life Years)	132	Panama	1	Male	22	All ages	1015	Osteoarthritis knee	3	Rate	2019	119.05	242.582	58.6912
2	DALYs (Disability-Adjusted Life Years)	132	Panama	2	Female	22	All ages	1015	Osteoarthritis knee	3	Rate	2019	164.321	333.283	80.4715
2	DALYs (Disability-Adjusted Life Years)	132	Panama	3	Both	22	All ages	1015	Osteoarthritis knee	3	Rate	2019	141.518	286.185	70.0228
2	DALYs (Disability-Adjusted Life Years)	351	Guam	1	Male	22	All ages	1015	Osteoarthritis knee	3	Rate	2019	132.584	266.888	65.4694
2	DALYs (Disability-Adjusted Life Years)	351	Guam	2	Female	22	All ages	1015	Osteoarthritis knee	3	Rate	2019	213.247	438.132	104.861
2	DALYs (Disability-Adjusted Life Years)	351	Guam	3	Both	22	All ages	1015	Osteoarthritis knee	3	Rate	2019	171.667	349.907	84.272
2	DALYs (Disability-Adjusted Life Years)	165	Pakistan	1	Male	22	All ages	1015	Osteoarthritis knee	3	Rate	2019	49.338	101.644	23.7209
2	DALYs (Disability-Adjusted Life Years)	165	Pakistan	2	Female	22	All ages	1015	Osteoarthritis knee	3	Rate	2019	58.8308	120.41	28.4716
2	DALYs (Disability-Adjusted Life Years)	165	Pakistan	3	Both	22	All ages	1015	Osteoarthritis knee	3	Rate	2019	53.9651	111.556	26.0038
2	DALYs (Disability-Adjusted Life Years)	18	Thailand	1	Male	22	All ages	1015	Osteoarthritis knee	3	Rate	2019	137.511	280.688	67.159
2	DALYs (Disability-Adjusted Life Years)	18	Thailand	2	Female	22	All ages	1015	Osteoarthritis knee	3	Rate	2019	226.314	459.636	110.725
2	DALYs (Disability-Adjusted Life Years)	18	Thailand	3	Both	22	All ages	1015	Osteoarthritis knee	3	Rate	2019	182.982	374.869	88.761
2	DALYs (Disability-Adjusted Life Years)	47	Czechia	1	Male	22	All ages	1015	Osteoarthritis knee	3	Rate	2019	161.652	322.97	79.8863
2	DALYs (Disability-Adjusted Life Years)	47	Czechia	2	Female	22	All ages	1015	Osteoarthritis knee	3	Rate	2019	225.996	455.105	113.676
2	DALYs (Disability-Adjusted Life Years)	47	Czechia	3	Both	22	All ages	1015	Osteoarthritis knee	3	Rate	2019	194.323	388.78	97.9233
2	DALYs (Disability-Adjusted Life Years)	168	Angola	1	Male	22	All ages	1015	Osteoarthritis knee	3	Rate	2019	39.7473	80.9238	19.4324
2	DALYs (Disability-Adjusted Life Years)	168	Angola	2	Female	22	All ages	1015	Osteoarthritis knee	3	Rate	2019	52.1036	105.806	25.6821
2	DALYs (Disability-Adjusted Life Years)	168	Angola	3	Both	22	All ages	1015	Osteoarthritis knee	3	Rate	2019	46.1086	93.8622	22.7036
2	DALYs (Disability-Adjusted Life Years)	156	United Arab Emirates	1	Male	22	All ages	1015	Osteoarthritis knee	3	Rate	2019	87.8153	183.006	42.0081
2	DALYs (Disability-Adjusted Life Years)	156	United Arab Emirates	2	Female	22	All ages	1015	Osteoarthritis knee	3	Rate	2019	81.6535	168.528	40.1065
2	DALYs (Disability-Adjusted Life Years)	156	United Arab Emirates	3	Both	22	All ages	1015	Osteoarthritis knee	3	Rate	2019	86.1284	178.701	41.216
2	DALYs (Disability-Adjusted Life Years)	93	Sweden	1	Male	22	All ages	1015	Osteoarthritis knee	3	Rate	2019	152.839	310.851	74.3855
2	DALYs (Disability-Adjusted Life Years)	93	Sweden	2	Female	22	All ages	1015	Osteoarthritis knee	3	Rate	2019	237.107	480.932	117.304
2	DALYs (Disability-Adjusted Life Years)	93	Sweden	3	Both	22	All ages	1015	Osteoarthritis knee	3	Rate	2019	194.766	398.233	96.2241
2	DALYs (Disability-Adjusted Life Years)	143	Iraq	1	Male	22	All ages	1015	Osteoarthritis knee	3	Rate	2019	61.7629	125.717	30.2556
2	DALYs (Disability-Adjusted Life Years)	143	Iraq	2	Female	22	All ages	1015	Osteoarthritis knee	3	Rate	2019	81.4091	167.921	40.3486
2	DALYs (Disability-Adjusted Life Years)	143	Iraq	3	Both	22	All ages	1015	Osteoarthritis knee	3	Rate	2019	71.3484	145.897	35.1657
2	DALYs (Disability-Adjusted Life Years)	79	Finland	1	Male	22	All ages	1015	Osteoarthritis knee	3	Rate	2019	194.093	389.998	95.4076
2	DALYs (Disability-Adjusted Life Years)	79	Finland	2	Female	22	All ages	1015	Osteoarthritis knee	3	Rate	2019	327.135	664.572	163.528
2	DALYs (Disability-Adjusted Life Years)	79	Finland	3	Both	22	All ages	1015	Osteoarthritis knee	3	Rate	2019	261.502	525.503	129.745
2	DALYs (Disability-Adjusted Life Years)	208	Guinea	1	Male	22	All ages	1015	Osteoarthritis knee	3	Rate	2019	50.5854	101.971	24.7599
2	DALYs (Disability-Adjusted Life Years)	208	Guinea	2	Female	22	All ages	1015	Osteoarthritis knee	3	Rate	2019	56.317	115.845	27.3208
2	DALYs (Disability-Adjusted Life Years)	208	Guinea	3	Both	22	All ages	1015	Osteoarthritis knee	3	Rate	2019	53.5393	109.031	26.4512
2	DALYs (Disability-Adjusted Life Years)	111	Dominican Republic	1	Male	22	All ages	1015	Osteoarthritis knee	3	Rate	2019	106.667	217.59	52.6485
2	DALYs (Disability-Adjusted Life Years)	111	Dominican Republic	2	Female	22	All ages	1015	Osteoarthritis knee	3	Rate	2019	149.553	305.894	73.7079
2	DALYs (Disability-Adjusted Life Years)	111	Dominican Republic	3	Both	22	All ages	1015	Osteoarthritis knee	3	Rate	2019	127.99	261.769	63.4769
2	DALYs (Disability-Adjusted Life Years)	15	Myanmar	1	Male	22	All ages	1015	Osteoarthritis knee	3	Rate	2019	67.9513	139.779	33.5431
2	DALYs (Disability-Adjusted Life Years)	15	Myanmar	2	Female	22	All ages	1015	Osteoarthritis knee	3	Rate	2019	118.258	242.672	58.2994
2	DALYs (Disability-Adjusted Life Years)	15	Myanmar	3	Both	22	All ages	1015	Osteoarthritis knee	3	Rate	2019	94.0605	192.538	46.2619
2	DALYs (Disability-Adjusted Life Years)	58	Estonia	1	Male	22	All ages	1015	Osteoarthritis knee	3	Rate	2019	163.685	329.68	80.1922
2	DALYs (Disability-Adjusted Life Years)	58	Estonia	2	Female	22	All ages	1015	Osteoarthritis knee	3	Rate	2019	253.567	513.318	126.097
2	DALYs (Disability-Adjusted Life Years)	58	Estonia	3	Both	22	All ages	1015	Osteoarthritis knee	3	Rate	2019	211.213	428.824	105.526
2	DALYs (Disability-Adjusted Life Years)	26	Papua New Guinea	1	Male	22	All ages	1015	Osteoarthritis knee	3	Rate	2019	55.0329	114.199	26.7697
2	DALYs (Disability-Adjusted Life Years)	26	Papua New Guinea	2	Female	22	All ages	1015	Osteoarthritis knee	3	Rate	2019	79.8059	163.667	39.9927
2	DALYs (Disability-Adjusted Life Years)	26	Papua New Guinea	3	Both	22	All ages	1015	Osteoarthritis knee	3	Rate	2019	66.9878	137.296	33.3097
2	DALYs (Disability-Adjusted Life Years)	154	Tunisia	1	Male	22	All ages	1015	Osteoarthritis knee	3	Rate	2019	118.44	238.338	58.2732
2	DALYs (Disability-Adjusted Life Years)	154	Tunisia	2	Female	22	All ages	1015	Osteoarthritis knee	3	Rate	2019	153.151	308.545	74.4557
2	DALYs (Disability-Adjusted Life Years)	154	Tunisia	3	Both	22	All ages	1015	Osteoarthritis knee	3	Rate	2019	135.865	273.841	66.6408
2	DALYs (Disability-Adjusted Life Years)	187	Somalia	1	Male	22	All ages	1015	Osteoarthritis knee	3	Rate	2019	30.1533	60.9542	14.9898
2	DALYs (Disability-Adjusted Life Years)	187	Somalia	2	Female	22	All ages	1015	Osteoarthritis knee	3	Rate	2019	45.3293	92.716	22.3935
2	DALYs (Disability-Adjusted Life Years)	187	Somalia	3	Both	22	All ages	1015	Osteoarthritis knee	3	Rate	2019	37.5896	76.4133	18.7122
2	DALYs (Disability-Adjusted Life Years)	90	Norway	1	Male	22	All ages	1015	Osteoarthritis knee	3	Rate	2019	164.978	334.152	81.3686
2	DALYs (Disability-Adjusted Life Years)	90	Norway	2	Female	22	All ages	1015	Osteoarthritis knee	3	Rate	2019	267.923	540.102	133.03
2	DALYs (Disability-Adjusted Life Years)	90	Norway	3	Both	22	All ages	1015	Osteoarthritis knee	3	Rate	2019	215.991	435.984	106.518
2	DALYs (Disability-Adjusted Life Years)	51	Poland	1	Male	22	All ages	1015	Osteoarthritis knee	3	Rate	2019	154.466	312.216	76.4294
2	DALYs (Disability-Adjusted Life Years)	51	Poland	2	Female	22	All ages	1015	Osteoarthritis knee	3	Rate	2019	217.796	440.281	107.308
2	DALYs (Disability-Adjusted Life Years)	51	Poland	3	Both	22	All ages	1015	Osteoarthritis knee	3	Rate	2019	187.134	377.797	92.4919
2	DALYs (Disability-Adjusted Life Years)	122	Ecuador	1	Male	22	All ages	1015	Osteoarthritis knee	3	Rate	2019	102.547	209.85	50.8689
2	DALYs (Disability-Adjusted Life Years)	122	Ecuador	2	Female	22	All ages	1015	Osteoarthritis knee	3	Rate	2019	169.502	345.217	84.0665
2	DALYs (Disability-Adjusted Life Years)	122	Ecuador	3	Both	22	All ages	1015	Osteoarthritis knee	3	Rate	2019	136.169	277.365	67.7521
2	DALYs (Disability-Adjusted Life Years)	157	Yemen	1	Male	22	All ages	1015	Osteoarthritis knee	3	Rate	2019	41.6937	85.0219	20.1823
2	DALYs (Disability-Adjusted Life Years)	157	Yemen	2	Female	22	All ages	1015	Osteoarthritis knee	3	Rate	2019	53.7627	110.159	26.3048
2	DALYs (Disability-Adjusted Life Years)	157	Yemen	3	Both	22	All ages	1015	Osteoarthritis knee	3	Rate	2019	47.6604	97.4863	23.2851
2	DALYs (Disability-Adjusted Life Years)	94	Switzerland	1	Male	22	All ages	1015	Osteoarthritis knee	3	Rate	2019	176.758	357.481	86.6101
2	DALYs (Disability-Adjusted Life Years)	94	Switzerland	2	Female	22	All ages	1015	Osteoarthritis knee	3	Rate	2019	289.693	593.811	142.23
2	DALYs (Disability-Adjusted Life Years)	94	Switzerland	3	Both	22	All ages	1015	Osteoarthritis knee	3	Rate	2019	233.448	477.186	115.983
2	DALYs (Disability-Adjusted Life Years)	69	Singapore	1	Male	22	All ages	1015	Osteoarthritis knee	3	Rate	2019	195.93	399.43	94.7086
2	DALYs (Disability-Adjusted Life Years)	69	Singapore	2	Female	22	All ages	1015	Osteoarthritis knee	3	Rate	2019	344.572	705.355	169.679
2	DALYs (Disability-Adjusted Life Years)	69	Singapore	3	Both	22	All ages	1015	Osteoarthritis knee	3	Rate	2019	268.603	546.156	132.224
2	DALYs (Disability-Adjusted Life Years)	37	Kyrgyzstan	1	Male	22	All ages	1015	Osteoarthritis knee	3	Rate	2019	53.9987	110.839	26.1643
2	DALYs (Disability-Adjusted Life Years)	37	Kyrgyzstan	2	Female	22	All ages	1015	Osteoarthritis knee	3	Rate	2019	77.3994	157.18	37.8374
2	DALYs (Disability-Adjusted Life Years)	37	Kyrgyzstan	3	Both	22	All ages	1015	Osteoarthritis knee	3	Rate	2019	65.8232	134.968	31.9912
2	DALYs (Disability-Adjusted Life Years)	202	Cameroon	1	Male	22	All ages	1015	Osteoarthritis knee	3	Rate	2019	51.9599	106.41	25.3826
2	DALYs (Disability-Adjusted Life Years)	202	Cameroon	2	Female	22	All ages	1015	Osteoarthritis knee	3	Rate	2019	63.7418	129.051	31.3777
2	DALYs (Disability-Adjusted Life Years)	202	Cameroon	3	Both	22	All ages	1015	Osteoarthritis knee	3	Rate	2019	57.8764	117.768	28.6429
2	DALYs (Disability-Adjusted Life Years)	101	Canada	1	Male	22	All ages	1015	Osteoarthritis knee	3	Rate	2019	123.373	252.02	60.878
2	DALYs (Disability-Adjusted Life Years)	101	Canada	2	Female	22	All ages	1015	Osteoarthritis knee	3	Rate	2019	179.025	358.679	90.193
2	DALYs (Disability-Adjusted Life Years)	101	Canada	3	Both	22	All ages	1015	Osteoarthritis knee	3	Rate	2019	151.641	305.454	75.5821
2	DALYs (Disability-Adjusted Life Years)	133	Venezuela (Bolivarian Republic of)	1	Male	22	All ages	1015	Osteoarthritis knee	3	Rate	2019	129.157	267.734	64.3714
2	DALYs (Disability-Adjusted Life Years)	133	Venezuela (Bolivarian Republic of)	2	Female	22	All ages	1015	Osteoarthritis knee	3	Rate	2019	180.791	370.756	87.7438
2	DALYs (Disability-Adjusted Life Years)	133	Venezuela (Bolivarian Republic of)	3	Both	22	All ages	1015	Osteoarthritis knee	3	Rate	2019	155.453	317.661	76.1645
2	DALYs (Disability-Adjusted Life Years)	52	Romania	1	Male	22	All ages	1015	Osteoarthritis knee	3	Rate	2019	157.769	322.849	78.0175
2	DALYs (Disability-Adjusted Life Years)	52	Romania	2	Female	22	All ages	1015	Osteoarthritis knee	3	Rate	2019	227.462	463.325	111.898
2	DALYs (Disability-Adjusted Life Years)	52	Romania	3	Both	22	All ages	1015	Osteoarthritis knee	3	Rate	2019	193.549	395.017	95.7094
2	DALYs (Disability-Adjusted Life Years)	80	France	1	Male	22	All ages	1015	Osteoarthritis knee	3	Rate	2019	178.663	364.905	89.0886
2	DALYs (Disability-Adjusted Life Years)	80	France	2	Female	22	All ages	1015	Osteoarthritis knee	3	Rate	2019	298.809	602.269	145.624
2	DALYs (Disability-Adjusted Life Years)	80	France	3	Both	22	All ages	1015	Osteoarthritis knee	3	Rate	2019	240.557	487.332	119.567
2	DALYs (Disability-Adjusted Life Years)	144	Jordan	1	Male	22	All ages	1015	Osteoarthritis knee	3	Rate	2019	72.1427	147.017	34.9962
2	DALYs (Disability-Adjusted Life Years)	144	Jordan	2	Female	22	All ages	1015	Osteoarthritis knee	3	Rate	2019	89.2323	179.614	43.6897
2	DALYs (Disability-Adjusted Life Years)	144	Jordan	3	Both	22	All ages	1015	Osteoarthritis knee	3	Rate	2019	80.1055	163.854	39.0372
2	DALYs (Disability-Adjusted Life Years)	209	Guinea-Bissau	1	Male	22	All ages	1015	Osteoarthritis knee	3	Rate	2019	41.429	83.8806	20.3099
2	DALYs (Disability-Adjusted Life Years)	209	Guinea-Bissau	2	Female	22	All ages	1015	Osteoarthritis knee	3	Rate	2019	54.6284	111.141	27.2327
2	DALYs (Disability-Adjusted Life Years)	209	Guinea-Bissau	3	Both	22	All ages	1015	Osteoarthritis knee	3	Rate	2019	48.2083	99.1834	23.8739
2	DALYs (Disability-Adjusted Life Years)	16	Philippines	1	Male	22	All ages	1015	Osteoarthritis knee	3	Rate	2019	54.2584	112.567	26.4167
2	DALYs (Disability-Adjusted Life Years)	16	Philippines	2	Female	22	All ages	1015	Osteoarthritis knee	3	Rate	2019	89.1139	182.396	43.5395
2	DALYs (Disability-Adjusted Life Years)	16	Philippines	3	Both	22	All ages	1015	Osteoarthritis knee	3	Rate	2019	71.4416	146.994	34.8579
2	DALYs (Disability-Adjusted Life Years)	112	Grenada	1	Male	22	All ages	1015	Osteoarthritis knee	3	Rate	2019	132.278	269.868	64.6134
2	DALYs (Disability-Adjusted Life Years)	112	Grenada	2	Female	22	All ages	1015	Osteoarthritis knee	3	Rate	2019	189.017	382.984	94.6875
2	DALYs (Disability-Adjusted Life Years)	112	Grenada	3	Both	22	All ages	1015	Osteoarthritis knee	3	Rate	2019	159.974	324.725	79.1335
2	DALYs (Disability-Adjusted Life Years)	91	Portugal	1	Male	22	All ages	1015	Osteoarthritis knee	3	Rate	2019	197.898	403.776	96.8789
2	DALYs (Disability-Adjusted Life Years)	91	Portugal	2	Female	22	All ages	1015	Osteoarthritis knee	3	Rate	2019	340.875	690.218	167.065
2	DALYs (Disability-Adjusted Life Years)	91	Portugal	3	Both	22	All ages	1015	Osteoarthritis knee	3	Rate	2019	272.899	557.061	134.66
2	DALYs (Disability-Adjusted Life Years)	59	Latvia	1	Male	22	All ages	1015	Osteoarthritis knee	3	Rate	2019	168.301	342.448	83.258
2	DALYs (Disability-Adjusted Life Years)	59	Latvia	2	Female	22	All ages	1015	Osteoarthritis knee	3	Rate	2019	262.874	527.614	131.01
2	DALYs (Disability-Adjusted Life Years)	59	Latvia	3	Both	22	All ages	1015	Osteoarthritis knee	3	Rate	2019	219.311	438.93	109.081
2	DALYs (Disability-Adjusted Life Years)	203	Cabo Verde	1	Male	22	All ages	1015	Osteoarthritis knee	3	Rate	2019	81.6252	165.285	40.0642
2	DALYs (Disability-Adjusted Life Years)	203	Cabo Verde	2	Female	22	All ages	1015	Osteoarthritis knee	3	Rate	2019	119.341	240.843	58.7227
2	DALYs (Disability-Adjusted Life Years)	203	Cabo Verde	3	Both	22	All ages	1015	Osteoarthritis knee	3	Rate	2019	100.346	203.489	49.9606
2	DALYs (Disability-Adjusted Life Years)	27	Samoa	1	Male	22	All ages	1015	Osteoarthritis knee	3	Rate	2019	81.4356	169.224	39.595
2	DALYs (Disability-Adjusted Life Years)	27	Samoa	2	Female	22	All ages	1015	Osteoarthritis knee	3	Rate	2019	127.023	259.293	62.7746
2	DALYs (Disability-Adjusted Life Years)	27	Samoa	3	Both	22	All ages	1015	Osteoarthritis knee	3	Rate	2019	103.566	213.263	51.2876
2	DALYs (Disability-Adjusted Life Years)	155	Turkey	1	Male	22	All ages	1015	Osteoarthritis knee	3	Rate	2019	122.214	250.069	60.3268
2	DALYs (Disability-Adjusted Life Years)	155	Turkey	2	Female	22	All ages	1015	Osteoarthritis knee	3	Rate	2019	173.961	350.184	84.5273
2	DALYs (Disability-Adjusted Life Years)	155	Turkey	3	Both	22	All ages	1015	Osteoarthritis knee	3	Rate	2019	147.818	298.32	72.9574
2	DALYs (Disability-Adjusted Life Years)	6	China	1	Male	22	All ages	1015	Osteoarthritis knee	3	Rate	2019	173.966	356.781	84.2573
2	DALYs (Disability-Adjusted Life Years)	6	China	2	Female	22	All ages	1015	Osteoarthritis knee	3	Rate	2019	315.946	643.269	154.694
2	DALYs (Disability-Adjusted Life Years)	6	China	3	Both	22	All ages	1015	Osteoarthritis knee	3	Rate	2019	243.594	496.686	118.689
2	DALYs (Disability-Adjusted Life Years)	189	United Republic of Tanzania	1	Male	22	All ages	1015	Osteoarthritis knee	3	Rate	2019	48.8611	99.8875	24.0428
2	DALYs (Disability-Adjusted Life Years)	189	United Republic of Tanzania	2	Female	22	All ages	1015	Osteoarthritis knee	3	Rate	2019	57.1111	117.185	28.1783
2	DALYs (Disability-Adjusted Life Years)	189	United Republic of Tanzania	3	Both	22	All ages	1015	Osteoarthritis knee	3	Rate	2019	53.0997	108.577	26.2327
2	DALYs (Disability-Adjusted Life Years)	181	Madagascar	1	Male	22	All ages	1015	Osteoarthritis knee	3	Rate	2019	44.007	90.6669	21.1718
2	DALYs (Disability-Adjusted Life Years)	181	Madagascar	2	Female	22	All ages	1015	Osteoarthritis knee	3	Rate	2019	52.8883	107.635	25.7751
2	DALYs (Disability-Adjusted Life Years)	181	Madagascar	3	Both	22	All ages	1015	Osteoarthritis knee	3	Rate	2019	48.4465	99.2052	23.6644
2	DALYs (Disability-Adjusted Life Years)	53	Serbia	1	Male	22	All ages	1015	Osteoarthritis knee	3	Rate	2019	154.161	310.239	75.9736
2	DALYs (Disability-Adjusted Life Years)	53	Serbia	2	Female	22	All ages	1015	Osteoarthritis knee	3	Rate	2019	212.631	434.003	104.302
2	DALYs (Disability-Adjusted Life Years)	53	Serbia	3	Both	22	All ages	1015	Osteoarthritis knee	3	Rate	2019	183.632	373.109	90.7721
2	DALYs (Disability-Adjusted Life Years)	123	Peru	1	Male	22	All ages	1015	Osteoarthritis knee	3	Rate	2019	109.651	222.467	53.9619
2	DALYs (Disability-Adjusted Life Years)	123	Peru	2	Female	22	All ages	1015	Osteoarthritis knee	3	Rate	2019	168.151	340.278	83.2525
2	DALYs (Disability-Adjusted Life Years)	123	Peru	3	Both	22	All ages	1015	Osteoarthritis knee	3	Rate	2019	138.84	281.593	68.5828
2	DALYs (Disability-Adjusted Life Years)	75	Austria	1	Male	22	All ages	1015	Osteoarthritis knee	3	Rate	2019	179.425	364.753	90.0133
2	DALYs (Disability-Adjusted Life Years)	75	Austria	2	Female	22	All ages	1015	Osteoarthritis knee	3	Rate	2019	305.752	613.088	153.918
2	DALYs (Disability-Adjusted Life Years)	75	Austria	3	Both	22	All ages	1015	Osteoarthritis knee	3	Rate	2019	243.497	489.789	123.017
2	DALYs (Disability-Adjusted Life Years)	38	Mongolia	1	Male	22	All ages	1015	Osteoarthritis knee	3	Rate	2019	55.2888	115.248	27.3993
2	DALYs (Disability-Adjusted Life Years)	38	Mongolia	2	Female	22	All ages	1015	Osteoarthritis knee	3	Rate	2019	77.6619	158.543	37.7647
2	DALYs (Disability-Adjusted Life Years)	38	Mongolia	3	Both	22	All ages	1015	Osteoarthritis knee	3	Rate	2019	66.6256	138.327	32.8459
2	DALYs (Disability-Adjusted Life Years)	102	United States of America	1	Male	22	All ages	1015	Osteoarthritis knee	3	Rate	2019	182.032	369.579	91.4504
2	DALYs (Disability-Adjusted Life Years)	102	United States of America	2	Female	22	All ages	1015	Osteoarthritis knee	3	Rate	2019	279.27	560.03	139.886
2	DALYs (Disability-Adjusted Life Years)	102	United States of America	3	Both	22	All ages	1015	Osteoarthritis knee	3	Rate	2019	231.452	465.78	116.041
2	DALYs (Disability-Adjusted Life Years)	380	Palau	1	Male	22	All ages	1015	Osteoarthritis knee	3	Rate	2019	149.174	304.213	72.9324
2	DALYs (Disability-Adjusted Life Years)	380	Palau	2	Female	22	All ages	1015	Osteoarthritis knee	3	Rate	2019	253.36	509.897	124.87
2	DALYs (Disability-Adjusted Life Years)	380	Palau	3	Both	22	All ages	1015	Osteoarthritis knee	3	Rate	2019	196.52	397.912	95.3225
2	DALYs (Disability-Adjusted Life Years)	422	United States Virgin Islands	1	Male	22	All ages	1015	Osteoarthritis knee	3	Rate	2019	224.755	457.876	109.411
2	DALYs (Disability-Adjusted Life Years)	422	United States Virgin Islands	2	Female	22	All ages	1015	Osteoarthritis knee	3	Rate	2019	323.841	656.799	159.66
2	DALYs (Disability-Adjusted Life Years)	422	United States Virgin Islands	3	Both	22	All ages	1015	Osteoarthritis knee	3	Rate	2019	276.853	562.202	137.425
2	DALYs (Disability-Adjusted Life Years)	81	Germany	1	Male	22	All ages	1015	Osteoarthritis knee	3	Rate	2019	198.685	410.321	98.6264
2	DALYs (Disability-Adjusted Life Years)	81	Germany	2	Female	22	All ages	1015	Osteoarthritis knee	3	Rate	2019	334.842	677.988	169.083
2	DALYs (Disability-Adjusted Life Years)	81	Germany	3	Both	22	All ages	1015	Osteoarthritis knee	3	Rate	2019	267.173	543.96	134.089
2	DALYs (Disability-Adjusted Life Years)	177	Djibouti	1	Male	22	All ages	1015	Osteoarthritis knee	3	Rate	2019	61.7941	126.897	30.1236
2	DALYs (Disability-Adjusted Life Years)	177	Djibouti	2	Female	22	All ages	1015	Osteoarthritis knee	3	Rate	2019	66.4385	135.476	32.6709
2	DALYs (Disability-Adjusted Life Years)	177	Djibouti	3	Both	22	All ages	1015	Osteoarthritis knee	3	Rate	2019	63.9695	130.668	31.411
2	DALYs (Disability-Adjusted Life Years)	210	Liberia	1	Male	22	All ages	1015	Osteoarthritis knee	3	Rate	2019	55.8694	113.31	26.9914
2	DALYs (Disability-Adjusted Life Years)	210	Liberia	2	Female	22	All ages	1015	Osteoarthritis knee	3	Rate	2019	62.2651	127.592	30.6028
2	DALYs (Disability-Adjusted Life Years)	210	Liberia	3	Both	22	All ages	1015	Osteoarthritis knee	3	Rate	2019	59.0443	120.555	28.8802
2	DALYs (Disability-Adjusted Life Years)	28	Solomon Islands	1	Male	22	All ages	1015	Osteoarthritis knee	3	Rate	2019	54.5102	111.681	26.6086
2	DALYs (Disability-Adjusted Life Years)	28	Solomon Islands	2	Female	22	All ages	1015	Osteoarthritis knee	3	Rate	2019	82.555	167.223	40.6486
2	DALYs (Disability-Adjusted Life Years)	28	Solomon Islands	3	Both	22	All ages	1015	Osteoarthritis knee	3	Rate	2019	68.2553	139.578	33.5543
2	DALYs (Disability-Adjusted Life Years)	113	Guyana	1	Male	22	All ages	1015	Osteoarthritis knee	3	Rate	2019	100.002	200.809	49.0686
2	DALYs (Disability-Adjusted Life Years)	113	Guyana	2	Female	22	All ages	1015	Osteoarthritis knee	3	Rate	2019	142.117	290.42	69.7548
2	DALYs (Disability-Adjusted Life Years)	113	Guyana	3	Both	22	All ages	1015	Osteoarthritis knee	3	Rate	2019	121.278	246.366	60.0594
2	DALYs (Disability-Adjusted Life Years)	60	Lithuania	1	Male	22	All ages	1015	Osteoarthritis knee	3	Rate	2019	167.258	342.875	82.7227
2	DALYs (Disability-Adjusted Life Years)	60	Lithuania	2	Female	22	All ages	1015	Osteoarthritis knee	3	Rate	2019	257.658	520.374	127.661
2	DALYs (Disability-Adjusted Life Years)	60	Lithuania	3	Both	22	All ages	1015	Osteoarthritis knee	3	Rate	2019	215.981	439.759	107.482
2	DALYs (Disability-Adjusted Life Years)	367	Monaco	1	Male	22	All ages	1015	Osteoarthritis knee	3	Rate	2019	238.188	487.274	117.95
2	DALYs (Disability-Adjusted Life Years)	367	Monaco	2	Female	22	All ages	1015	Osteoarthritis knee	3	Rate	2019	375.579	756.515	185.065
2	DALYs (Disability-Adjusted Life Years)	367	Monaco	3	Both	22	All ages	1015	Osteoarthritis knee	3	Rate	2019	308.704	624.992	153.507
2	DALYs (Disability-Adjusted Life Years)	7	Democratic People's Republic of Korea	1	Male	22	All ages	1015	Osteoarthritis knee	3	Rate	2019	126.986	259.772	62.1298
2	DALYs (Disability-Adjusted Life Years)	7	Democratic People's Republic of Korea	2	Female	22	All ages	1015	Osteoarthritis knee	3	Rate	2019	260.777	529.045	128.479
2	DALYs (Disability-Adjusted Life Years)	7	Democratic People's Republic of Korea	3	Both	22	All ages	1015	Osteoarthritis knee	3	Rate	2019	194.215	398.649	96.4045
2	DALYs (Disability-Adjusted Life Years)	145	Kuwait	1	Male	22	All ages	1015	Osteoarthritis knee	3	Rate	2019	95.8575	196.091	46.8602
2	DALYs (Disability-Adjusted Life Years)	145	Kuwait	2	Female	22	All ages	1015	Osteoarthritis knee	3	Rate	2019	98.6143	201.967	48.8158
2	DALYs (Disability-Adjusted Life Years)	145	Kuwait	3	Both	22	All ages	1015	Osteoarthritis knee	3	Rate	2019	97.1374	198.173	47.8557
2	DALYs (Disability-Adjusted Life Years)	71	Australia	1	Male	22	All ages	1015	Osteoarthritis knee	3	Rate	2019	193.28	393.975	97.1484
2	DALYs (Disability-Adjusted Life Years)	71	Australia	2	Female	22	All ages	1015	Osteoarthritis knee	3	Rate	2019	291.335	589.489	144.055
2	DALYs (Disability-Adjusted Life Years)	71	Australia	3	Both	22	All ages	1015	Osteoarthritis knee	3	Rate	2019	242.933	491.047	121.842
2	DALYs (Disability-Adjusted Life Years)	200	Benin	1	Male	22	All ages	1015	Osteoarthritis knee	3	Rate	2019	45.6953	93.4621	22.0673
2	DALYs (Disability-Adjusted Life Years)	200	Benin	2	Female	22	All ages	1015	Osteoarthritis knee	3	Rate	2019	58.2954	118.555	28.5657
2	DALYs (Disability-Adjusted Life Years)	200	Benin	3	Both	22	All ages	1015	Osteoarthritis knee	3	Rate	2019	52.101	105.516	25.6519
2	DALYs (Disability-Adjusted Life Years)	135	Brazil	1	Male	22	All ages	1015	Osteoarthritis knee	3	Rate	2019	130.803	268.387	64.6183
2	DALYs (Disability-Adjusted Life Years)	135	Brazil	2	Female	22	All ages	1015	Osteoarthritis knee	3	Rate	2019	189.324	383.057	93.0069
2	DALYs (Disability-Adjusted Life Years)	135	Brazil	3	Both	22	All ages	1015	Osteoarthritis knee	3	Rate	2019	160.748	327.115	79.1838
2	DALYs (Disability-Adjusted Life Years)	39	Tajikistan	1	Male	22	All ages	1015	Osteoarthritis knee	3	Rate	2019	42.8482	89.109	20.8807
2	DALYs (Disability-Adjusted Life Years)	39	Tajikistan	2	Female	22	All ages	1015	Osteoarthritis knee	3	Rate	2019	55.1734	113.737	26.5103
2	DALYs (Disability-Adjusted Life Years)	39	Tajikistan	3	Both	22	All ages	1015	Osteoarthritis knee	3	Rate	2019	48.9424	101.667	23.6284
2	DALYs (Disability-Adjusted Life Years)	82	Greece	1	Male	22	All ages	1015	Osteoarthritis knee	3	Rate	2019	202.4	409.647	100.209
2	DALYs (Disability-Adjusted Life Years)	82	Greece	2	Female	22	All ages	1015	Osteoarthritis knee	3	Rate	2019	331.201	676.628	165.867
2	DALYs (Disability-Adjusted Life Years)	82	Greece	3	Both	22	All ages	1015	Osteoarthritis knee	3	Rate	2019	268.536	546.204	134.51
2	DALYs (Disability-Adjusted Life Years)	114	Haiti	1	Male	22	All ages	1015	Osteoarthritis knee	3	Rate	2019	63.3794	131.317	31.183
2	DALYs (Disability-Adjusted Life Years)	114	Haiti	2	Female	22	All ages	1015	Osteoarthritis knee	3	Rate	2019	87.8644	178.463	42.9306
2	DALYs (Disability-Adjusted Life Years)	114	Haiti	3	Both	22	All ages	1015	Osteoarthritis knee	3	Rate	2019	75.9901	155.561	37.0179
2	DALYs (Disability-Adjusted Life Years)	178	Eritrea	1	Male	22	All ages	1015	Osteoarthritis knee	3	Rate	2019	37.9117	77.6243	18.1877
2	DALYs (Disability-Adjusted Life Years)	178	Eritrea	2	Female	22	All ages	1015	Osteoarthritis knee	3	Rate	2019	55.1991	111.879	27.272
2	DALYs (Disability-Adjusted Life Years)	178	Eritrea	3	Both	22	All ages	1015	Osteoarthritis knee	3	Rate	2019	46.5058	94.8653	22.8712
2	DALYs (Disability-Adjusted Life Years)	211	Mali	1	Male	22	All ages	1015	Osteoarthritis knee	3	Rate	2019	46.2926	93.9792	22.1274
2	DALYs (Disability-Adjusted Life Years)	211	Mali	2	Female	22	All ages	1015	Osteoarthritis knee	3	Rate	2019	51.0732	103.343	25.2594
2	DALYs (Disability-Adjusted Life Years)	211	Mali	3	Both	22	All ages	1015	Osteoarthritis knee	3	Rate	2019	48.6982	98.4861	23.8495
2	DALYs (Disability-Adjusted Life Years)	29	Tonga	1	Male	22	All ages	1015	Osteoarthritis knee	3	Rate	2019	85.7507	175.768	42.3792
2	DALYs (Disability-Adjusted Life Years)	29	Tonga	2	Female	22	All ages	1015	Osteoarthritis knee	3	Rate	2019	141.054	287.939	69.1928
2	DALYs (Disability-Adjusted Life Years)	29	Tonga	3	Both	22	All ages	1015	Osteoarthritis knee	3	Rate	2019	113.54	230.859	56.1995
2	DALYs (Disability-Adjusted Life Years)	369	Nauru	1	Male	22	All ages	1015	Osteoarthritis knee	3	Rate	2019	50.4404	102.971	24.5923
2	DALYs (Disability-Adjusted Life Years)	369	Nauru	2	Female	22	All ages	1015	Osteoarthritis knee	3	Rate	2019	88.4184	181.353	43.7204
2	DALYs (Disability-Adjusted Life Years)	369	Nauru	3	Both	22	All ages	1015	Osteoarthritis knee	3	Rate	2019	69.2393	142.249	34.1022
2	DALYs (Disability-Adjusted Life Years)	146	Lebanon	1	Male	22	All ages	1015	Osteoarthritis knee	3	Rate	2019	99.3187	202.033	49.0095
2	DALYs (Disability-Adjusted Life Years)	146	Lebanon	2	Female	22	All ages	1015	Osteoarthritis knee	3	Rate	2019	141.007	285.394	70.8454
2	DALYs (Disability-Adjusted Life Years)	146	Lebanon	3	Both	22	All ages	1015	Osteoarthritis knee	3	Rate	2019	120.492	244.366	59.6987
2	DALYs (Disability-Adjusted Life Years)	61	Republic of Moldova	1	Male	22	All ages	1015	Osteoarthritis knee	3	Rate	2019	142.199	291.324	69.7135
2	DALYs (Disability-Adjusted Life Years)	61	Republic of Moldova	2	Female	22	All ages	1015	Osteoarthritis knee	3	Rate	2019	209.399	429.49	105.081
2	DALYs (Disability-Adjusted Life Years)	61	Republic of Moldova	3	Both	22	All ages	1015	Osteoarthritis knee	3	Rate	2019	177.348	364.534	88.3682
2	DALYs (Disability-Adjusted Life Years)	125	Colombia	1	Male	22	All ages	1015	Osteoarthritis knee	3	Rate	2019	128.448	262.779	62.9949
2	DALYs (Disability-Adjusted Life Years)	125	Colombia	2	Female	22	All ages	1015	Osteoarthritis knee	3	Rate	2019	189.341	384.96	93.3222
2	DALYs (Disability-Adjusted Life Years)	125	Colombia	3	Both	22	All ages	1015	Osteoarthritis knee	3	Rate	2019	159.581	322.754	79.0009
2	DALYs (Disability-Adjusted Life Years)	190	Uganda	1	Male	22	All ages	1015	Osteoarthritis knee	3	Rate	2019	34.256	68.7126	16.6796
2	DALYs (Disability-Adjusted Life Years)	190	Uganda	2	Female	22	All ages	1015	Osteoarthritis knee	3	Rate	2019	46.7888	95.4114	23.2176
2	DALYs (Disability-Adjusted Life Years)	190	Uganda	3	Both	22	All ages	1015	Osteoarthritis knee	3	Rate	2019	40.6249	82.2081	20.089
2	DALYs (Disability-Adjusted Life Years)	40	Turkmenistan	1	Male	22	All ages	1015	Osteoarthritis knee	3	Rate	2019	61.3564	124.913	30.2194
2	DALYs (Disability-Adjusted Life Years)	40	Turkmenistan	2	Female	22	All ages	1015	Osteoarthritis knee	3	Rate	2019	90.6236	182.911	44.8742
2	DALYs (Disability-Adjusted Life Years)	40	Turkmenistan	3	Both	22	All ages	1015	Osteoarthritis knee	3	Rate	2019	75.6769	153.543	37.3798
2	DALYs (Disability-Adjusted Life Years)	72	New Zealand	1	Male	22	All ages	1015	Osteoarthritis knee	3	Rate	2019	194.338	391.002	95.8266
2	DALYs (Disability-Adjusted Life Years)	72	New Zealand	2	Female	22	All ages	1015	Osteoarthritis knee	3	Rate	2019	289.603	586.573	144.947
2	DALYs (Disability-Adjusted Life Years)	72	New Zealand	3	Both	22	All ages	1015	Osteoarthritis knee	3	Rate	2019	243.271	487.858	121.201
2	DALYs (Disability-Adjusted Life Years)	201	Burkina Faso	1	Male	22	All ages	1015	Osteoarthritis knee	3	Rate	2019	44.4794	90.7674	21.6723
2	DALYs (Disability-Adjusted Life Years)	201	Burkina Faso	2	Female	22	All ages	1015	Osteoarthritis knee	3	Rate	2019	59.9422	122.655	29.4282
2	DALYs (Disability-Adjusted Life Years)	201	Burkina Faso	3	Both	22	All ages	1015	Osteoarthritis knee	3	Rate	2019	52.4229	106.794	25.7985
2	DALYs (Disability-Adjusted Life Years)	83	Iceland	1	Male	22	All ages	1015	Osteoarthritis knee	3	Rate	2019	158.706	321.993	79.6267
2	DALYs (Disability-Adjusted Life Years)	83	Iceland	2	Female	22	All ages	1015	Osteoarthritis knee	3	Rate	2019	252.878	511.324	127.07
2	DALYs (Disability-Adjusted Life Years)	83	Iceland	3	Both	22	All ages	1015	Osteoarthritis knee	3	Rate	2019	205.314	416.824	102.395
2	DALYs (Disability-Adjusted Life Years)	374	Niue	1	Male	22	All ages	1015	Osteoarthritis knee	3	Rate	2019	144.599	293.484	70.9602
2	DALYs (Disability-Adjusted Life Years)	374	Niue	2	Female	22	All ages	1015	Osteoarthritis knee	3	Rate	2019	240.361	490.803	118.703
2	DALYs (Disability-Adjusted Life Years)	374	Niue	3	Both	22	All ages	1015	Osteoarthritis knee	3	Rate	2019	192.243	388.595	94.8355
2	DALYs (Disability-Adjusted Life Years)	19	Timor-Leste	1	Male	22	All ages	1015	Osteoarthritis knee	3	Rate	2019	47.7292	98.3804	23.296
2	DALYs (Disability-Adjusted Life Years)	19	Timor-Leste	2	Female	22	All ages	1015	Osteoarthritis knee	3	Rate	2019	73.0321	149.771	35.7171
2	DALYs (Disability-Adjusted Life Years)	19	Timor-Leste	3	Both	22	All ages	1015	Osteoarthritis knee	3	Rate	2019	60.2308	123.608	29.8356
2	DALYs (Disability-Adjusted Life Years)	212	Mauritania	1	Male	22	All ages	1015	Osteoarthritis knee	3	Rate	2019	65.5699	133.46	32.0691
2	DALYs (Disability-Adjusted Life Years)	212	Mauritania	2	Female	22	All ages	1015	Osteoarthritis knee	3	Rate	2019	76.5514	156.358	37.9911
2	DALYs (Disability-Adjusted Life Years)	212	Mauritania	3	Both	22	All ages	1015	Osteoarthritis knee	3	Rate	2019	71.1524	144.309	34.9954
2	DALYs (Disability-Adjusted Life Years)	136	Paraguay	1	Male	22	All ages	1015	Osteoarthritis knee	3	Rate	2019	95.4964	194.062	47.0406
2	DALYs (Disability-Adjusted Life Years)	136	Paraguay	2	Female	22	All ages	1015	Osteoarthritis knee	3	Rate	2019	137.515	280.32	67.6072
2	DALYs (Disability-Adjusted Life Years)	136	Paraguay	3	Both	22	All ages	1015	Osteoarthritis knee	3	Rate	2019	116.25	234.335	57.42
2	DALYs (Disability-Adjusted Life Years)	30	Vanuatu	1	Male	22	All ages	1015	Osteoarthritis knee	3	Rate	2019	67.1997	136.266	33.394
2	DALYs (Disability-Adjusted Life Years)	30	Vanuatu	2	Female	22	All ages	1015	Osteoarthritis knee	3	Rate	2019	95.268	193.504	47.2533
2	DALYs (Disability-Adjusted Life Years)	30	Vanuatu	3	Both	22	All ages	1015	Osteoarthritis knee	3	Rate	2019	81.0409	163.812	40.3874
2	DALYs (Disability-Adjusted Life Years)	115	Jamaica	1	Male	22	All ages	1015	Osteoarthritis knee	3	Rate	2019	129.127	262.994	63.8235
2	DALYs (Disability-Adjusted Life Years)	115	Jamaica	2	Female	22	All ages	1015	Osteoarthritis knee	3	Rate	2019	176.952	356.402	87.3544
2	DALYs (Disability-Adjusted Life Years)	115	Jamaica	3	Both	22	All ages	1015	Osteoarthritis knee	3	Rate	2019	153.204	308.253	75.8436
2	DALYs (Disability-Adjusted Life Years)	147	Libya	1	Male	22	All ages	1015	Osteoarthritis knee	3	Rate	2019	91.1789	187.299	44.4296
2	DALYs (Disability-Adjusted Life Years)	147	Libya	2	Female	22	All ages	1015	Osteoarthritis knee	3	Rate	2019	114.935	233.477	56.0891
2	DALYs (Disability-Adjusted Life Years)	147	Libya	3	Both	22	All ages	1015	Osteoarthritis knee	3	Rate	2019	102.665	211.572	50.6757
2	DALYs (Disability-Adjusted Life Years)	126	Costa Rica	1	Male	22	All ages	1015	Osteoarthritis knee	3	Rate	2019	133.519	270.119	65.776
2	DALYs (Disability-Adjusted Life Years)	126	Costa Rica	2	Female	22	All ages	1015	Osteoarthritis knee	3	Rate	2019	189.413	390.232	93.4469
2	DALYs (Disability-Adjusted Life Years)	126	Costa Rica	3	Both	22	All ages	1015	Osteoarthritis knee	3	Rate	2019	162.339	330.015	80.1587
2	DALYs (Disability-Adjusted Life Years)	179	Ethiopia	1	Male	22	All ages	1015	Osteoarthritis knee	3	Rate	2019	41.597	85.3613	20.5556
2	DALYs (Disability-Adjusted Life Years)	179	Ethiopia	2	Female	22	All ages	1015	Osteoarthritis knee	3	Rate	2019	45.9432	93.8364	22.5101
2	DALYs (Disability-Adjusted Life Years)	179	Ethiopia	3	Both	22	All ages	1015	Osteoarthritis knee	3	Rate	2019	43.7495	89.4872	21.5236
2	DALYs (Disability-Adjusted Life Years)	191	Zambia	1	Male	22	All ages	1015	Osteoarthritis knee	3	Rate	2019	41.0418	84.6715	19.9584
2	DALYs (Disability-Adjusted Life Years)	191	Zambia	2	Female	22	All ages	1015	Osteoarthritis knee	3	Rate	2019	48.2758	98.968	23.7815
2	DALYs (Disability-Adjusted Life Years)	191	Zambia	3	Both	22	All ages	1015	Osteoarthritis knee	3	Rate	2019	44.6993	91.2984	21.8324
2	DALYs (Disability-Adjusted Life Years)	376	Northern Mariana Islands	1	Male	22	All ages	1015	Osteoarthritis knee	3	Rate	2019	169.267	353.09	82.5972
2	DALYs (Disability-Adjusted Life Years)	376	Northern Mariana Islands	2	Female	22	All ages	1015	Osteoarthritis knee	3	Rate	2019	256.302	516.329	126.746
2	DALYs (Disability-Adjusted Life Years)	376	Northern Mariana Islands	3	Both	22	All ages	1015	Osteoarthritis knee	3	Rate	2019	211.348	429.835	103.791
2	DALYs (Disability-Adjusted Life Years)	62	Russian Federation	1	Male	22	All ages	1015	Osteoarthritis knee	3	Rate	2019	145.417	294.422	72.0509
2	DALYs (Disability-Adjusted Life Years)	62	Russian Federation	2	Female	22	All ages	1015	Osteoarthritis knee	3	Rate	2019	210.044	426.521	103.919
2	DALYs (Disability-Adjusted Life Years)	62	Russian Federation	3	Both	22	All ages	1015	Osteoarthritis knee	3	Rate	2019	179.954	365.73	88.9813
2	DALYs (Disability-Adjusted Life Years)	169	Central African Republic	1	Male	22	All ages	1015	Osteoarthritis knee	3	Rate	2019	41.6919	87.515	20.1899
2	DALYs (Disability-Adjusted Life Years)	169	Central African Republic	2	Female	22	All ages	1015	Osteoarthritis knee	3	Rate	2019	53.2066	108.232	26.3931
2	DALYs (Disability-Adjusted Life Years)	169	Central African Republic	3	Both	22	All ages	1015	Osteoarthritis knee	3	Rate	2019	47.5687	97.718	23.3903
2	DALYs (Disability-Adjusted Life Years)	105	Antigua and Barbuda	1	Male	22	All ages	1015	Osteoarthritis knee	3	Rate	2019	145.242	294.743	71.6146
2	DALYs (Disability-Adjusted Life Years)	105	Antigua and Barbuda	2	Female	22	All ages	1015	Osteoarthritis knee	3	Rate	2019	201.556	415.668	99.1791
2	DALYs (Disability-Adjusted Life Years)	105	Antigua and Barbuda	3	Both	22	All ages	1015	Osteoarthritis knee	3	Rate	2019	174.033	356.632	86.1418
2	DALYs (Disability-Adjusted Life Years)	148	Morocco	1	Male	22	All ages	1015	Osteoarthritis knee	3	Rate	2019	96.693	198.462	46.8589
2	DALYs (Disability-Adjusted Life Years)	148	Morocco	2	Female	22	All ages	1015	Osteoarthritis knee	3	Rate	2019	122.21	247.379	60.5332
2	DALYs (Disability-Adjusted Life Years)	148	Morocco	3	Both	22	All ages	1015	Osteoarthritis knee	3	Rate	2019	109.379	222.767	53.3877
2	DALYs (Disability-Adjusted Life Years)	41	Uzbekistan	1	Male	22	All ages	1015	Osteoarthritis knee	3	Rate	2019	52.8187	108.894	25.2404
2	DALYs (Disability-Adjusted Life Years)	41	Uzbekistan	2	Female	22	All ages	1015	Osteoarthritis knee	3	Rate	2019	72.8241	149.815	35.4078
2	DALYs (Disability-Adjusted Life Years)	41	Uzbekistan	3	Both	22	All ages	1015	Osteoarthritis knee	3	Rate	2019	62.8395	129.465	30.33
2	DALYs (Disability-Adjusted Life Years)	522	Sudan	1	Male	22	All ages	1015	Osteoarthritis knee	3	Rate	2019	53.3999	108.766	26.2424
2	DALYs (Disability-Adjusted Life Years)	522	Sudan	2	Female	22	All ages	1015	Osteoarthritis knee	3	Rate	2019	59.6036	119.965	29.5025
2	DALYs (Disability-Adjusted Life Years)	522	Sudan	3	Both	22	All ages	1015	Osteoarthritis knee	3	Rate	2019	56.4596	114.717	27.9086
2	DALYs (Disability-Adjusted Life Years)	435	South Sudan	1	Male	22	All ages	1015	Osteoarthritis knee	3	Rate	2019	47.9637	97.3239	23.4984
2	DALYs (Disability-Adjusted Life Years)	435	South Sudan	2	Female	22	All ages	1015	Osteoarthritis knee	3	Rate	2019	51.1627	104.76	25.0222
2	DALYs (Disability-Adjusted Life Years)	435	South Sudan	3	Both	22	All ages	1015	Osteoarthritis knee	3	Rate	2019	49.5569	101.276	24.1458
2	DALYs (Disability-Adjusted Life Years)	84	Ireland	1	Male	22	All ages	1015	Osteoarthritis knee	3	Rate	2019	153.436	316.394	76.0729
2	DALYs (Disability-Adjusted Life Years)	84	Ireland	2	Female	22	All ages	1015	Osteoarthritis knee	3	Rate	2019	239.231	483.456	119.105
2	DALYs (Disability-Adjusted Life Years)	84	Ireland	3	Both	22	All ages	1015	Osteoarthritis knee	3	Rate	2019	196.792	401.689	98.6528
2	DALYs (Disability-Adjusted Life Years)	20	Viet Nam	1	Male	22	All ages	1015	Osteoarthritis knee	3	Rate	2019	75.8545	157.297	37.2555
2	DALYs (Disability-Adjusted Life Years)	20	Viet Nam	2	Female	22	All ages	1015	Osteoarthritis knee	3	Rate	2019	135.223	275.531	66.2588
2	DALYs (Disability-Adjusted Life Years)	20	Viet Nam	3	Both	22	All ages	1015	Osteoarthritis knee	3	Rate	2019	105.809	217.191	51.7043
2	DALYs (Disability-Adjusted Life Years)	213	Niger	1	Male	22	All ages	1015	Osteoarthritis knee	3	Rate	2019	36.8189	76.0956	17.8621
2	DALYs (Disability-Adjusted Life Years)	213	Niger	2	Female	22	All ages	1015	Osteoarthritis knee	3	Rate	2019	46.0487	93.2258	22.3306
2	DALYs (Disability-Adjusted Life Years)	213	Niger	3	Both	22	All ages	1015	Osteoarthritis knee	3	Rate	2019	41.4663	85.1152	20.0306
2	DALYs (Disability-Adjusted Life Years)	180	Kenya	1	Male	22	All ages	1015	Osteoarthritis knee	3	Rate	2019	50.4588	103.325	24.8323
2	DALYs (Disability-Adjusted Life Years)	180	Kenya	2	Female	22	All ages	1015	Osteoarthritis knee	3	Rate	2019	57.3101	116.54	28.2429
2	DALYs (Disability-Adjusted Life Years)	180	Kenya	3	Both	22	All ages	1015	Osteoarthritis knee	3	Rate	2019	53.8911	109.833	26.5178
2	DALYs (Disability-Adjusted Life Years)	95	United Kingdom	1	Male	22	All ages	1015	Osteoarthritis knee	3	Rate	2019	190.343	387.737	94.5534
2	DALYs (Disability-Adjusted Life Years)	95	United Kingdom	2	Female	22	All ages	1015	Osteoarthritis knee	3	Rate	2019	297.455	601.631	149.413
2	DALYs (Disability-Adjusted Life Years)	95	United Kingdom	3	Both	22	All ages	1015	Osteoarthritis knee	3	Rate	2019	244.462	495.304	121.758
2	DALYs (Disability-Adjusted Life Years)	116	Saint Lucia	1	Male	22	All ages	1015	Osteoarthritis knee	3	Rate	2019	152.539	313.669	74.5122
2	DALYs (Disability-Adjusted Life Years)	116	Saint Lucia	2	Female	22	All ages	1015	Osteoarthritis knee	3	Rate	2019	212.191	430.681	104.509
2	DALYs (Disability-Adjusted Life Years)	116	Saint Lucia	3	Both	22	All ages	1015	Osteoarthritis knee	3	Rate	2019	182.526	371.795	90.2504
2	DALYs (Disability-Adjusted Life Years)	149	Palestine	1	Male	22	All ages	1015	Osteoarthritis knee	3	Rate	2019	53.2166	108.727	25.8259
2	DALYs (Disability-Adjusted Life Years)	149	Palestine	2	Female	22	All ages	1015	Osteoarthritis knee	3	Rate	2019	70.092	143.45	34.1006
2	DALYs (Disability-Adjusted Life Years)	149	Palestine	3	Both	22	All ages	1015	Osteoarthritis knee	3	Rate	2019	61.4946	125.328	30.0418
2	DALYs (Disability-Adjusted Life Years)	63	Ukraine	1	Male	22	All ages	1015	Osteoarthritis knee	3	Rate	2019	151.408	307.422	75.5379
2	DALYs (Disability-Adjusted Life Years)	63	Ukraine	2	Female	22	All ages	1015	Osteoarthritis knee	3	Rate	2019	219.338	447.877	108.689
2	DALYs (Disability-Adjusted Life Years)	63	Ukraine	3	Both	22	All ages	1015	Osteoarthritis knee	3	Rate	2019	188.044	384.059	93.5727
2	DALYs (Disability-Adjusted Life Years)	10	Cambodia	1	Male	22	All ages	1015	Osteoarthritis knee	3	Rate	2019	53.066	110.402	26.2074
2	DALYs (Disability-Adjusted Life Years)	10	Cambodia	2	Female	22	All ages	1015	Osteoarthritis knee	3	Rate	2019	100.833	206.568	48.7952
2	DALYs (Disability-Adjusted Life Years)	10	Cambodia	3	Both	22	All ages	1015	Osteoarthritis knee	3	Rate	2019	77.3802	159.131	37.4943
2	DALYs (Disability-Adjusted Life Years)	127	El Salvador	1	Male	22	All ages	1015	Osteoarthritis knee	3	Rate	2019	103.928	212.803	52.0444
2	DALYs (Disability-Adjusted Life Years)	127	El Salvador	2	Female	22	All ages	1015	Osteoarthritis knee	3	Rate	2019	164.548	332.682	81.0268
2	DALYs (Disability-Adjusted Life Years)	127	El Salvador	3	Both	22	All ages	1015	Osteoarthritis knee	3	Rate	2019	136.146	276.606	67.0591
2	DALYs (Disability-Adjusted Life Years)	170	Congo	1	Male	22	All ages	1015	Osteoarthritis knee	3	Rate	2019	59.5705	122.698	29.1451
2	DALYs (Disability-Adjusted Life Years)	170	Congo	2	Female	22	All ages	1015	Osteoarthritis knee	3	Rate	2019	69.1824	141.979	33.931
2	DALYs (Disability-Adjusted Life Years)	170	Congo	3	Both	22	All ages	1015	Osteoarthritis knee	3	Rate	2019	64.4185	131.49	31.793
2	DALYs (Disability-Adjusted Life Years)	106	Bahamas	1	Male	22	All ages	1015	Osteoarthritis knee	3	Rate	2019	133.943	278.785	65.2467
2	DALYs (Disability-Adjusted Life Years)	106	Bahamas	2	Female	22	All ages	1015	Osteoarthritis knee	3	Rate	2019	193.281	392.124	94.4859
2	DALYs (Disability-Adjusted Life Years)	106	Bahamas	3	Both	22	All ages	1015	Osteoarthritis knee	3	Rate	2019	164.593	337.287	79.9947
2	DALYs (Disability-Adjusted Life Years)	74	Andorra	1	Male	22	All ages	1015	Osteoarthritis knee	3	Rate	2019	182.455	375.727	87.847
2	DALYs (Disability-Adjusted Life Years)	74	Andorra	2	Female	22	All ages	1015	Osteoarthritis knee	3	Rate	2019	272.584	551.891	133.414
2	DALYs (Disability-Adjusted Life Years)	74	Andorra	3	Both	22	All ages	1015	Osteoarthritis knee	3	Rate	2019	226.324	463.081	109.889
2	DALYs (Disability-Adjusted Life Years)	85	Israel	1	Male	22	All ages	1015	Osteoarthritis knee	3	Rate	2019	118.847	243.911	59.0507
2	DALYs (Disability-Adjusted Life Years)	85	Israel	2	Female	22	All ages	1015	Osteoarthritis knee	3	Rate	2019	198.179	399.919	98.4064
2	DALYs (Disability-Adjusted Life Years)	85	Israel	3	Both	22	All ages	1015	Osteoarthritis knee	3	Rate	2019	158.691	322.065	78.9238
2	DALYs (Disability-Adjusted Life Years)	214	Nigeria	1	Male	22	All ages	1015	Osteoarthritis knee	3	Rate	2019	47.9726	98.4777	23.6579
2	DALYs (Disability-Adjusted Life Years)	214	Nigeria	2	Female	22	All ages	1015	Osteoarthritis knee	3	Rate	2019	60.5484	123.088	29.9554
2	DALYs (Disability-Adjusted Life Years)	214	Nigeria	3	Both	22	All ages	1015	Osteoarthritis knee	3	Rate	2019	54.5032	111.201	26.9954
2	DALYs (Disability-Adjusted Life Years)	298	American Samoa	1	Male	22	All ages	1015	Osteoarthritis knee	3	Rate	2019	107.842	219.718	52.2205
2	DALYs (Disability-Adjusted Life Years)	298	American Samoa	2	Female	22	All ages	1015	Osteoarthritis knee	3	Rate	2019	173.063	355.117	85.7238
2	DALYs (Disability-Adjusted Life Years)	298	American Samoa	3	Both	22	All ages	1015	Osteoarthritis knee	3	Rate	2019	140.234	287.844	68.2019
2	DALYs (Disability-Adjusted Life Years)	11	Indonesia	1	Male	22	All ages	1015	Osteoarthritis knee	3	Rate	2019	76.265	156.902	37.4434
2	DALYs (Disability-Adjusted Life Years)	11	Indonesia	2	Female	22	All ages	1015	Osteoarthritis knee	3	Rate	2019	115.479	235.345	56.5479
2	DALYs (Disability-Adjusted Life Years)	11	Indonesia	3	Both	22	All ages	1015	Osteoarthritis knee	3	Rate	2019	95.6956	196.741	47.0628
2	DALYs (Disability-Adjusted Life Years)	204	Chad	1	Male	22	All ages	1015	Osteoarthritis knee	3	Rate	2019	40.775	81.7019	19.9913
2	DALYs (Disability-Adjusted Life Years)	204	Chad	2	Female	22	All ages	1015	Osteoarthritis knee	3	Rate	2019	41.664	85.6372	20.575
2	DALYs (Disability-Adjusted Life Years)	204	Chad	3	Both	22	All ages	1015	Osteoarthritis knee	3	Rate	2019	41.2229	84.4431	20.2122
2	DALYs (Disability-Adjusted Life Years)	117	Saint Vincent and the Grenadines	1	Male	22	All ages	1015	Osteoarthritis knee	3	Rate	2019	153.064	310.148	74.9124
2	DALYs (Disability-Adjusted Life Years)	117	Saint Vincent and the Grenadines	2	Female	22	All ages	1015	Osteoarthritis knee	3	Rate	2019	196.575	400.524	98.6668
2	DALYs (Disability-Adjusted Life Years)	117	Saint Vincent and the Grenadines	3	Both	22	All ages	1015	Osteoarthritis knee	3	Rate	2019	174.325	354.14	85.9132
2	DALYs (Disability-Adjusted Life Years)	139	Algeria	1	Male	22	All ages	1015	Osteoarthritis knee	3	Rate	2019	92.653	187.296	45.179
2	DALYs (Disability-Adjusted Life Years)	139	Algeria	2	Female	22	All ages	1015	Osteoarthritis knee	3	Rate	2019	115.123	236.01	56.5725
2	DALYs (Disability-Adjusted Life Years)	139	Algeria	3	Both	22	All ages	1015	Osteoarthritis knee	3	Rate	2019	103.739	211.585	50.5145
2	DALYs (Disability-Adjusted Life Years)	215	Sao Tome and Principe	1	Male	22	All ages	1015	Osteoarthritis knee	3	Rate	2019	63.1067	129.275	31.1079
2	DALYs (Disability-Adjusted Life Years)	215	Sao Tome and Principe	2	Female	22	All ages	1015	Osteoarthritis knee	3	Rate	2019	78.4988	162.156	38.6245
2	DALYs (Disability-Adjusted Life Years)	215	Sao Tome and Principe	3	Both	22	All ages	1015	Osteoarthritis knee	3	Rate	2019	70.7787	145.644	34.6958
2	DALYs (Disability-Adjusted Life Years)	128	Guatemala	1	Male	22	All ages	1015	Osteoarthritis knee	3	Rate	2019	68.4891	140.726	34.1776
2	DALYs (Disability-Adjusted Life Years)	128	Guatemala	2	Female	22	All ages	1015	Osteoarthritis knee	3	Rate	2019	103.856	210.31	51.1213
2	DALYs (Disability-Adjusted Life Years)	128	Guatemala	3	Both	22	All ages	1015	Osteoarthritis knee	3	Rate	2019	86.6637	176.303	42.8727
2	DALYs (Disability-Adjusted Life Years)	160	Afghanistan	1	Male	22	All ages	1015	Osteoarthritis knee	3	Rate	2019	32.8487	66.8007	16.0319
2	DALYs (Disability-Adjusted Life Years)	160	Afghanistan	2	Female	22	All ages	1015	Osteoarthritis knee	3	Rate	2019	44.425	91.0619	22.1193
2	DALYs (Disability-Adjusted Life Years)	160	Afghanistan	3	Both	22	All ages	1015	Osteoarthritis knee	3	Rate	2019	38.486	78.8133	18.9585
2	DALYs (Disability-Adjusted Life Years)	193	Botswana	1	Male	22	All ages	1015	Osteoarthritis knee	3	Rate	2019	69.8269	142.926	34.185
2	DALYs (Disability-Adjusted Life Years)	193	Botswana	2	Female	22	All ages	1015	Osteoarthritis knee	3	Rate	2019	88.2633	179.742	43.309
2	DALYs (Disability-Adjusted Life Years)	193	Botswana	3	Both	22	All ages	1015	Osteoarthritis knee	3	Rate	2019	79.1922	162.531	38.8141
2	DALYs (Disability-Adjusted Life Years)	107	Barbados	1	Male	22	All ages	1015	Osteoarthritis knee	3	Rate	2019	197.889	397.599	97.1894
2	DALYs (Disability-Adjusted Life Years)	107	Barbados	2	Female	22	All ages	1015	Osteoarthritis knee	3	Rate	2019	286.204	574.087	143.02
2	DALYs (Disability-Adjusted Life Years)	107	Barbados	3	Both	22	All ages	1015	Osteoarthritis knee	3	Rate	2019	243.635	493.301	120.341
2	DALYs (Disability-Adjusted Life Years)	171	Democratic Republic of the Congo	1	Male	22	All ages	1015	Osteoarthritis knee	3	Rate	2019	40.8283	83.2074	20.3824
2	DALYs (Disability-Adjusted Life Years)	171	Democratic Republic of the Congo	2	Female	22	All ages	1015	Osteoarthritis knee	3	Rate	2019	54.7917	110.915	26.9104
2	DALYs (Disability-Adjusted Life Years)	171	Democratic Republic of the Congo	3	Both	22	All ages	1015	Osteoarthritis knee	3	Rate	2019	47.8024	97.9735	23.5277
2	DALYs (Disability-Adjusted Life Years)	43	Albania	1	Male	22	All ages	1015	Osteoarthritis knee	3	Rate	2019	138.294	281.428	68.3061
2	DALYs (Disability-Adjusted Life Years)	43	Albania	2	Female	22	All ages	1015	Osteoarthritis knee	3	Rate	2019	182.039	366.902	89.0663
2	DALYs (Disability-Adjusted Life Years)	43	Albania	3	Both	22	All ages	1015	Osteoarthritis knee	3	Rate	2019	160.131	322.178	79.1453
5	Prevalence	22	Fiji	1	Male	22	All ages	1015	Osteoarthritis knee	3	Rate	2019	3057.9	3603.74	2573.44
5	Prevalence	22	Fiji	2	Female	22	All ages	1015	Osteoarthritis knee	3	Rate	2019	5062.24	5896.7	4289.19
5	Prevalence	22	Fiji	3	Both	22	All ages	1015	Osteoarthritis knee	3	Rate	2019	4046.28	4693.88	3430.38
5	Prevalence	18	Thailand	1	Male	22	All ages	1015	Osteoarthritis knee	3	Rate	2019	4279.95	5005.71	3625.09
5	Prevalence	18	Thailand	2	Female	22	All ages	1015	Osteoarthritis knee	3	Rate	2019	7093.28	8231	6044.42
5	Prevalence	18	Thailand	3	Both	22	All ages	1015	Osteoarthritis knee	3	Rate	2019	5720.5	6598.79	4877.73
5	Prevalence	6	China	1	Male	22	All ages	1015	Osteoarthritis knee	3	Rate	2019	5374.28	6271.46	4536.12
5	Prevalence	6	China	2	Female	22	All ages	1015	Osteoarthritis knee	3	Rate	2019	9915.89	11471.7	8469.57
5	Prevalence	6	China	3	Both	22	All ages	1015	Osteoarthritis knee	3	Rate	2019	7601.51	8848	6461.08
5	Prevalence	29	Tonga	1	Male	22	All ages	1015	Osteoarthritis knee	3	Rate	2019	2670.91	3130.75	2270.53
5	Prevalence	29	Tonga	2	Female	22	All ages	1015	Osteoarthritis knee	3	Rate	2019	4477.86	5180.01	3815.73
5	Prevalence	29	Tonga	3	Both	22	All ages	1015	Osteoarthritis knee	3	Rate	2019	3578.88	4143.07	3049.66
5	Prevalence	10	Cambodia	1	Male	22	All ages	1015	Osteoarthritis knee	3	Rate	2019	1654.27	1938.29	1388.34
5	Prevalence	10	Cambodia	2	Female	22	All ages	1015	Osteoarthritis knee	3	Rate	2019	3180.56	3711.59	2669.79
5	Prevalence	10	Cambodia	3	Both	22	All ages	1015	Osteoarthritis knee	3	Rate	2019	2431.18	2825.6	2049.04
5	Prevalence	41	Uzbekistan	1	Male	22	All ages	1015	Osteoarthritis knee	3	Rate	2019	1631.22	1925.25	1371.2
5	Prevalence	41	Uzbekistan	2	Female	22	All ages	1015	Osteoarthritis knee	3	Rate	2019	2278.95	2679.21	1905.61
5	Prevalence	41	Uzbekistan	3	Both	22	All ages	1015	Osteoarthritis knee	3	Rate	2019	1955.67	2289.26	1641.17
5	Prevalence	25	Micronesia (Federated States of)	1	Male	22	All ages	1015	Osteoarthritis knee	3	Rate	2019	2546.92	2995.16	2131.53
5	Prevalence	25	Micronesia (Federated States of)	2	Female	22	All ages	1015	Osteoarthritis knee	3	Rate	2019	4251.39	4965.69	3588.8
5	Prevalence	25	Micronesia (Federated States of)	3	Both	22	All ages	1015	Osteoarthritis knee	3	Rate	2019	3383.5	3917.02	2861.97
5	Prevalence	14	Maldives	1	Male	22	All ages	1015	Osteoarthritis knee	3	Rate	2019	1802.31	2112.96	1514.63
5	Prevalence	14	Maldives	2	Female	22	All ages	1015	Osteoarthritis knee	3	Rate	2019	3117.59	3627.4	2645.53
5	Prevalence	14	Maldives	3	Both	22	All ages	1015	Osteoarthritis knee	3	Rate	2019	2325.59	2703.39	1975.49
5	Prevalence	37	Kyrgyzstan	1	Male	22	All ages	1015	Osteoarthritis knee	3	Rate	2019	1670.38	1960.6	1414.66
5	Prevalence	37	Kyrgyzstan	2	Female	22	All ages	1015	Osteoarthritis knee	3	Rate	2019	2424.54	2846.96	2069.11
5	Prevalence	37	Kyrgyzstan	3	Both	22	All ages	1015	Osteoarthritis knee	3	Rate	2019	2051.46	2396.37	1747.08
5	Prevalence	17	Sri Lanka	1	Male	22	All ages	1015	Osteoarthritis knee	3	Rate	2019	2942.27	3432.01	2472.7
5	Prevalence	17	Sri Lanka	2	Female	22	All ages	1015	Osteoarthritis knee	3	Rate	2019	4991.22	5794.91	4252.31
5	Prevalence	17	Sri Lanka	3	Both	22	All ages	1015	Osteoarthritis knee	3	Rate	2019	4000.98	4636.29	3415.62
5	Prevalence	40	Turkmenistan	1	Male	22	All ages	1015	Osteoarthritis knee	3	Rate	2019	1897.43	2220.25	1601.8
5	Prevalence	40	Turkmenistan	2	Female	22	All ages	1015	Osteoarthritis knee	3	Rate	2019	2836.84	3308.63	2401.39
5	Prevalence	40	Turkmenistan	3	Both	22	All ages	1015	Osteoarthritis knee	3	Rate	2019	2357.09	2754.04	1996.79
5	Prevalence	33	Armenia	1	Male	22	All ages	1015	Osteoarthritis knee	3	Rate	2019	3235.76	3806.24	2725.54
5	Prevalence	33	Armenia	2	Female	22	All ages	1015	Osteoarthritis knee	3	Rate	2019	4681.87	5501.55	3946.53
5	Prevalence	33	Armenia	3	Both	22	All ages	1015	Osteoarthritis knee	3	Rate	2019	3983.89	4665.05	3366.03
5	Prevalence	20	Viet Nam	1	Male	22	All ages	1015	Osteoarthritis knee	3	Rate	2019	2343.75	2749.26	1979.38
5	Prevalence	20	Viet Nam	2	Female	22	All ages	1015	Osteoarthritis knee	3	Rate	2019	4223.43	4946.55	3590.08
5	Prevalence	20	Viet Nam	3	Both	22	All ages	1015	Osteoarthritis knee	3	Rate	2019	3292.14	3829.96	2800.82
5	Prevalence	28	Solomon Islands	1	Male	22	All ages	1015	Osteoarthritis knee	3	Rate	2019	1693.08	1980.77	1424.65
5	Prevalence	28	Solomon Islands	2	Female	22	All ages	1015	Osteoarthritis knee	3	Rate	2019	2602.62	3040.45	2201.61
5	Prevalence	28	Solomon Islands	3	Both	22	All ages	1015	Osteoarthritis knee	3	Rate	2019	2138.86	2496.48	1818.56
5	Prevalence	13	Malaysia	1	Male	22	All ages	1015	Osteoarthritis knee	3	Rate	2019	2469.68	2901.13	2100.38
5	Prevalence	13	Malaysia	2	Female	22	All ages	1015	Osteoarthritis knee	3	Rate	2019	3949.05	4595.05	3354.1
5	Prevalence	13	Malaysia	3	Both	22	All ages	1015	Osteoarthritis knee	3	Rate	2019	3183.64	3701.46	2717.47
5	Prevalence	36	Kazakhstan	1	Male	22	All ages	1015	Osteoarthritis knee	3	Rate	2019	2340.1	2733.11	1964.35
5	Prevalence	36	Kazakhstan	2	Female	22	All ages	1015	Osteoarthritis knee	3	Rate	2019	3565	4164.13	3017.03
5	Prevalence	36	Kazakhstan	3	Both	22	All ages	1015	Osteoarthritis knee	3	Rate	2019	2971.71	3470.75	2515.35
5	Prevalence	1	Global	1	Male	22	All ages	1015	Osteoarthritis knee	3	Rate	2019	3592.35	4138.84	3080.5
5	Prevalence	1	Global	2	Female	22	All ages	1015	Osteoarthritis knee	3	Rate	2019	5838.45	6663.22	5059.49
5	Prevalence	1	Global	3	Both	22	All ages	1015	Osteoarthritis knee	3	Rate	2019	4711.84	5394.51	4074.36
5	Prevalence	24	Marshall Islands	1	Male	22	All ages	1015	Osteoarthritis knee	3	Rate	2019	2226.62	2601.52	1878.66
5	Prevalence	24	Marshall Islands	2	Female	22	All ages	1015	Osteoarthritis knee	3	Rate	2019	3451.27	4011.56	2883.24
5	Prevalence	24	Marshall Islands	3	Both	22	All ages	1015	Osteoarthritis knee	3	Rate	2019	2824.53	3267.69	2389.08
5	Prevalence	19	Timor-Leste	1	Male	22	All ages	1015	Osteoarthritis knee	3	Rate	2019	1501.12	1748.41	1276.25
5	Prevalence	19	Timor-Leste	2	Female	22	All ages	1015	Osteoarthritis knee	3	Rate	2019	2302.77	2707.09	1957.02
5	Prevalence	19	Timor-Leste	3	Both	22	All ages	1015	Osteoarthritis knee	3	Rate	2019	1897.2	2214.29	1617.74
5	Prevalence	16	Philippines	1	Male	22	All ages	1015	Osteoarthritis knee	3	Rate	2019	1687.85	1966.92	1432.55
5	Prevalence	16	Philippines	2	Female	22	All ages	1015	Osteoarthritis knee	3	Rate	2019	2809.21	3248.25	2388.25
5	Prevalence	16	Philippines	3	Both	22	All ages	1015	Osteoarthritis knee	3	Rate	2019	2240.66	2599.8	1904.79
5	Prevalence	45	Bulgaria	1	Male	22	All ages	1015	Osteoarthritis knee	3	Rate	2019	5369.07	6257.79	4533.8
5	Prevalence	45	Bulgaria	2	Female	22	All ages	1015	Osteoarthritis knee	3	Rate	2019	7775.64	9002.66	6578.8
5	Prevalence	45	Bulgaria	3	Both	22	All ages	1015	Osteoarthritis knee	3	Rate	2019	6607.35	7640.68	5627.67
5	Prevalence	15	Myanmar	1	Male	22	All ages	1015	Osteoarthritis knee	3	Rate	2019	2116.07	2487.7	1785.05
5	Prevalence	15	Myanmar	2	Female	22	All ages	1015	Osteoarthritis knee	3	Rate	2019	3724.29	4302.67	3177.32
5	Prevalence	15	Myanmar	3	Both	22	All ages	1015	Osteoarthritis knee	3	Rate	2019	2950.73	3437.32	2524.24
5	Prevalence	35	Georgia	1	Male	22	All ages	1015	Osteoarthritis knee	3	Rate	2019	3620.86	4255.49	3055.71
5	Prevalence	35	Georgia	2	Female	22	All ages	1015	Osteoarthritis knee	3	Rate	2019	5543.26	6421.55	4731.11
5	Prevalence	35	Georgia	3	Both	22	All ages	1015	Osteoarthritis knee	3	Rate	2019	4622.56	5362.04	3950.7
5	Prevalence	12	Lao People's Democratic Republic	1	Male	22	All ages	1015	Osteoarthritis knee	3	Rate	2019	1646.06	1929.96	1397.54
5	Prevalence	12	Lao People's Democratic Republic	2	Female	22	All ages	1015	Osteoarthritis knee	3	Rate	2019	2635.52	3099.42	2240.06
5	Prevalence	12	Lao People's Democratic Republic	3	Both	22	All ages	1015	Osteoarthritis knee	3	Rate	2019	2138.23	2501.88	1824.38
5	Prevalence	39	Tajikistan	1	Male	22	All ages	1015	Osteoarthritis knee	3	Rate	2019	1325.51	1561.3	1114.83
5	Prevalence	39	Tajikistan	2	Female	22	All ages	1015	Osteoarthritis knee	3	Rate	2019	1721.61	2007.61	1455.08
5	Prevalence	39	Tajikistan	3	Both	22	All ages	1015	Osteoarthritis knee	3	Rate	2019	1521.36	1773.62	1283.64
5	Prevalence	23	Kiribati	1	Male	22	All ages	1015	Osteoarthritis knee	3	Rate	2019	1964	2324.59	1654.89
5	Prevalence	23	Kiribati	2	Female	22	All ages	1015	Osteoarthritis knee	3	Rate	2019	3564.32	4162.52	2996.92
5	Prevalence	23	Kiribati	3	Both	22	All ages	1015	Osteoarthritis knee	3	Rate	2019	2779.69	3237.03	2349.45
5	Prevalence	38	Mongolia	1	Male	22	All ages	1015	Osteoarthritis knee	3	Rate	2019	1716.34	2010.46	1447.14
5	Prevalence	38	Mongolia	2	Female	22	All ages	1015	Osteoarthritis knee	3	Rate	2019	2422.04	2837.8	2044.8
5	Prevalence	38	Mongolia	3	Both	22	All ages	1015	Osteoarthritis knee	3	Rate	2019	2073.93	2426.53	1754.92
5	Prevalence	27	Samoa	1	Male	22	All ages	1015	Osteoarthritis knee	3	Rate	2019	2534.65	2978.93	2142.97
5	Prevalence	27	Samoa	2	Female	22	All ages	1015	Osteoarthritis knee	3	Rate	2019	4030.34	4685.85	3425.22
5	Prevalence	27	Samoa	3	Both	22	All ages	1015	Osteoarthritis knee	3	Rate	2019	3260.73	3797.98	2770.3
5	Prevalence	52	Romania	1	Male	22	All ages	1015	Osteoarthritis knee	3	Rate	2019	4997.43	5852.04	4277.99
5	Prevalence	52	Romania	2	Female	22	All ages	1015	Osteoarthritis knee	3	Rate	2019	7210.12	8353.14	6152.86
5	Prevalence	52	Romania	3	Both	22	All ages	1015	Osteoarthritis knee	3	Rate	2019	6133.41	7127.69	5243.34
5	Prevalence	7	Democratic People's Republic of Korea	1	Male	22	All ages	1015	Osteoarthritis knee	3	Rate	2019	3888.21	4542.45	3267.41
5	Prevalence	7	Democratic People's Republic of Korea	2	Female	22	All ages	1015	Osteoarthritis knee	3	Rate	2019	8197.62	9416.44	7045.29
5	Prevalence	7	Democratic People's Republic of Korea	3	Both	22	All ages	1015	Osteoarthritis knee	3	Rate	2019	6053.64	6964.29	5205.28
5	Prevalence	30	Vanuatu	1	Male	22	All ages	1015	Osteoarthritis knee	3	Rate	2019	2096.85	2446.68	1779.35
5	Prevalence	30	Vanuatu	2	Female	22	All ages	1015	Osteoarthritis knee	3	Rate	2019	3023.49	3525.68	2566.44
5	Prevalence	30	Vanuatu	3	Both	22	All ages	1015	Osteoarthritis knee	3	Rate	2019	2553.8	2942.03	2171.36
5	Prevalence	44	Bosnia and Herzegovina	1	Male	22	All ages	1015	Osteoarthritis knee	3	Rate	2019	4865.64	5695.21	4092.88
5	Prevalence	44	Bosnia and Herzegovina	2	Female	22	All ages	1015	Osteoarthritis knee	3	Rate	2019	6690.1	7785.81	5672.81
5	Prevalence	44	Bosnia and Herzegovina	3	Both	22	All ages	1015	Osteoarthritis knee	3	Rate	2019	5800.1	6735.75	4937.38
5	Prevalence	11	Indonesia	1	Male	22	All ages	1015	Osteoarthritis knee	3	Rate	2019	2373.21	2765.1	2016.74
5	Prevalence	11	Indonesia	2	Female	22	All ages	1015	Osteoarthritis knee	3	Rate	2019	3637.29	4228.87	3105.69
5	Prevalence	11	Indonesia	3	Both	22	All ages	1015	Osteoarthritis knee	3	Rate	2019	2999.56	3487.32	2558.98
5	Prevalence	69	Singapore	1	Male	22	All ages	1015	Osteoarthritis knee	3	Rate	2019	6047.9	7005.79	5160.16
5	Prevalence	69	Singapore	2	Female	22	All ages	1015	Osteoarthritis knee	3	Rate	2019	10765.4	12331.7	9329.76
5	Prevalence	69	Singapore	3	Both	22	All ages	1015	Osteoarthritis knee	3	Rate	2019	8354.32	9601.91	7206.61
5	Prevalence	60	Lithuania	1	Male	22	All ages	1015	Osteoarthritis knee	3	Rate	2019	5304.77	6142.26	4516.26
5	Prevalence	60	Lithuania	2	Female	22	All ages	1015	Osteoarthritis knee	3	Rate	2019	8236.74	9523.88	7100.35
5	Prevalence	60	Lithuania	3	Both	22	All ages	1015	Osteoarthritis knee	3	Rate	2019	6885.02	7949.23	5929.4
5	Prevalence	48	Hungary	1	Male	22	All ages	1015	Osteoarthritis knee	3	Rate	2019	5116.53	5902.67	4370.51
5	Prevalence	48	Hungary	2	Female	22	All ages	1015	Osteoarthritis knee	3	Rate	2019	7654.55	8810.6	6553.28
5	Prevalence	48	Hungary	3	Both	22	All ages	1015	Osteoarthritis knee	3	Rate	2019	6445.64	7405.99	5536.73
5	Prevalence	34	Azerbaijan	1	Male	22	All ages	1015	Osteoarthritis knee	3	Rate	2019	2388.44	2826.27	2006.04
5	Prevalence	34	Azerbaijan	2	Female	22	All ages	1015	Osteoarthritis knee	3	Rate	2019	3369.14	3923.76	2852.37
5	Prevalence	34	Azerbaijan	3	Both	22	All ages	1015	Osteoarthritis knee	3	Rate	2019	2878.55	3372.06	2437.99
5	Prevalence	59	Latvia	1	Male	22	All ages	1015	Osteoarthritis knee	3	Rate	2019	5335.28	6228.19	4555.8
5	Prevalence	59	Latvia	2	Female	22	All ages	1015	Osteoarthritis knee	3	Rate	2019	8400.22	9707.49	7182.21
5	Prevalence	59	Latvia	3	Both	22	All ages	1015	Osteoarthritis knee	3	Rate	2019	6988.41	8080.87	5965.97
5	Prevalence	77	Cyprus	1	Male	22	All ages	1015	Osteoarthritis knee	3	Rate	2019	4583.22	5301.89	3912.1
5	Prevalence	77	Cyprus	2	Female	22	All ages	1015	Osteoarthritis knee	3	Rate	2019	7352.28	8501.25	6335.99
5	Prevalence	77	Cyprus	3	Both	22	All ages	1015	Osteoarthritis knee	3	Rate	2019	5983.67	6882.2	5160.68
5	Prevalence	51	Poland	1	Male	22	All ages	1015	Osteoarthritis knee	3	Rate	2019	4908.42	5694.36	4186.03
5	Prevalence	51	Poland	2	Female	22	All ages	1015	Osteoarthritis knee	3	Rate	2019	6927.51	8013.45	5932.96
5	Prevalence	51	Poland	3	Both	22	All ages	1015	Osteoarthritis knee	3	Rate	2019	5949.94	6871.76	5087.07
5	Prevalence	55	Slovenia	1	Male	22	All ages	1015	Osteoarthritis knee	3	Rate	2019	5445.45	6337.01	4644.48
5	Prevalence	55	Slovenia	2	Female	22	All ages	1015	Osteoarthritis knee	3	Rate	2019	7578.7	8755.94	6520.99
5	Prevalence	55	Slovenia	3	Both	22	All ages	1015	Osteoarthritis knee	3	Rate	2019	6520.68	7556.68	5601.46
5	Prevalence	80	France	1	Male	22	All ages	1015	Osteoarthritis knee	3	Rate	2019	5605.22	6487.48	4780.22
5	Prevalence	80	France	2	Female	22	All ages	1015	Osteoarthritis knee	3	Rate	2019	9525.14	10972.6	8193.88
5	Prevalence	80	France	3	Both	22	All ages	1015	Osteoarthritis knee	3	Rate	2019	7624.6	8772.46	6558.12
5	Prevalence	68	Republic of Korea	1	Male	22	All ages	1015	Osteoarthritis knee	3	Rate	2019	6970.79	8103.41	5950.15
5	Prevalence	68	Republic of Korea	2	Female	22	All ages	1015	Osteoarthritis knee	3	Rate	2019	14180.4	16227.5	12204.6
5	Prevalence	68	Republic of Korea	3	Both	22	All ages	1015	Osteoarthritis knee	3	Rate	2019	10537.4	12098.2	9072.31
5	Prevalence	47	Czechia	1	Male	22	All ages	1015	Osteoarthritis knee	3	Rate	2019	5187.3	5996.37	4429.94
5	Prevalence	47	Czechia	2	Female	22	All ages	1015	Osteoarthritis knee	3	Rate	2019	7267.15	8345.81	6202.03
5	Prevalence	47	Czechia	3	Both	22	All ages	1015	Osteoarthritis knee	3	Rate	2019	6243.36	7195.54	5319.05
5	Prevalence	43	Albania	1	Male	22	All ages	1015	Osteoarthritis knee	3	Rate	2019	4352.17	5083.91	3697.87
5	Prevalence	43	Albania	2	Female	22	All ages	1015	Osteoarthritis knee	3	Rate	2019	5721.8	6668.4	4893.59
5	Prevalence	43	Albania	3	Both	22	All ages	1015	Osteoarthritis knee	3	Rate	2019	5035.86	5849.03	4295.4
5	Prevalence	72	New Zealand	1	Male	22	All ages	1015	Osteoarthritis knee	3	Rate	2019	6179.81	7119.59	5270.52
5	Prevalence	72	New Zealand	2	Female	22	All ages	1015	Osteoarthritis knee	3	Rate	2019	9248.53	10648.3	7921.35
5	Prevalence	72	New Zealand	3	Both	22	All ages	1015	Osteoarthritis knee	3	Rate	2019	7756.06	8911.95	6628.33
5	Prevalence	76	Belgium	1	Male	22	All ages	1015	Osteoarthritis knee	3	Rate	2019	5629.1	6494.54	4828.98
5	Prevalence	76	Belgium	2	Female	22	All ages	1015	Osteoarthritis knee	3	Rate	2019	9437.98	10833.5	8121.86
5	Prevalence	76	Belgium	3	Both	22	All ages	1015	Osteoarthritis knee	3	Rate	2019	7563.79	8652.74	6542.71
5	Prevalence	62	Russian Federation	1	Male	22	All ages	1015	Osteoarthritis knee	3	Rate	2019	4603.59	5348.17	3923.97
5	Prevalence	62	Russian Federation	2	Female	22	All ages	1015	Osteoarthritis knee	3	Rate	2019	6724.74	7775.11	5740.91
5	Prevalence	62	Russian Federation	3	Both	22	All ages	1015	Osteoarthritis knee	3	Rate	2019	5737.13	6634.91	4902.6
5	Prevalence	50	Montenegro	1	Male	22	All ages	1015	Osteoarthritis knee	3	Rate	2019	4399.71	5138.92	3731.95
5	Prevalence	50	Montenegro	2	Female	22	All ages	1015	Osteoarthritis knee	3	Rate	2019	6106.88	7074.26	5213.54
5	Prevalence	50	Montenegro	3	Both	22	All ages	1015	Osteoarthritis knee	3	Rate	2019	5263.08	6123.18	4475.58
5	Prevalence	58	Estonia	1	Male	22	All ages	1015	Osteoarthritis knee	3	Rate	2019	5178.14	6016.11	4387.58
5	Prevalence	58	Estonia	2	Female	22	All ages	1015	Osteoarthritis knee	3	Rate	2019	8087.17	9340.59	6919.46
5	Prevalence	58	Estonia	3	Both	22	All ages	1015	Osteoarthritis knee	3	Rate	2019	6716.36	7740.95	5773.67
5	Prevalence	26	Papua New Guinea	1	Male	22	All ages	1015	Osteoarthritis knee	3	Rate	2019	1716.89	2021.91	1443.05
5	Prevalence	26	Papua New Guinea	2	Female	22	All ages	1015	Osteoarthritis knee	3	Rate	2019	2527.3	2942.79	2151.11
5	Prevalence	26	Papua New Guinea	3	Both	22	All ages	1015	Osteoarthritis knee	3	Rate	2019	2107.98	2462.17	1794.41
5	Prevalence	54	Slovakia	1	Male	22	All ages	1015	Osteoarthritis knee	3	Rate	2019	4581.29	5380.32	3872.95
5	Prevalence	54	Slovakia	2	Female	22	All ages	1015	Osteoarthritis knee	3	Rate	2019	6658.1	7703.31	5663.69
5	Prevalence	54	Slovakia	3	Both	22	All ages	1015	Osteoarthritis knee	3	Rate	2019	5644.32	6556.82	4778.93
5	Prevalence	75	Austria	1	Male	22	All ages	1015	Osteoarthritis knee	3	Rate	2019	5698.34	6541.63	4870.53
5	Prevalence	75	Austria	2	Female	22	All ages	1015	Osteoarthritis knee	3	Rate	2019	9768.71	11274.6	8371.67
5	Prevalence	75	Austria	3	Both	22	All ages	1015	Osteoarthritis knee	3	Rate	2019	7762.8	8913.63	6676.33
5	Prevalence	67	Japan	1	Male	22	All ages	1015	Osteoarthritis knee	3	Rate	2019	8599.02	9837.77	7389.77
5	Prevalence	67	Japan	2	Female	22	All ages	1015	Osteoarthritis knee	3	Rate	2019	16422.4	18577.8	14317.1
5	Prevalence	67	Japan	3	Both	22	All ages	1015	Osteoarthritis knee	3	Rate	2019	12610.1	14325.2	10960.2
5	Prevalence	83	Iceland	1	Male	22	All ages	1015	Osteoarthritis knee	3	Rate	2019	4985.75	5781.42	4252.42
5	Prevalence	83	Iceland	2	Female	22	All ages	1015	Osteoarthritis knee	3	Rate	2019	8052.05	9252.98	6946.7
5	Prevalence	83	Iceland	3	Both	22	All ages	1015	Osteoarthritis knee	3	Rate	2019	6503.36	7464.91	5615.96
5	Prevalence	71	Australia	1	Male	22	All ages	1015	Osteoarthritis knee	3	Rate	2019	6142.47	7100.25	5264.12
5	Prevalence	71	Australia	2	Female	22	All ages	1015	Osteoarthritis knee	3	Rate	2019	9317.91	10674.5	8025.59
5	Prevalence	71	Australia	3	Both	22	All ages	1015	Osteoarthritis knee	3	Rate	2019	7750.44	8886.48	6700.86
5	Prevalence	63	Ukraine	1	Male	22	All ages	1015	Osteoarthritis knee	3	Rate	2019	4794.76	5598.54	4054.28
5	Prevalence	63	Ukraine	2	Female	22	All ages	1015	Osteoarthritis knee	3	Rate	2019	6974.96	8108.9	5946.3
5	Prevalence	63	Ukraine	3	Both	22	All ages	1015	Osteoarthritis knee	3	Rate	2019	5970.58	6965.34	5074.44
5	Prevalence	49	North Macedonia	1	Male	22	All ages	1015	Osteoarthritis knee	3	Rate	2019	4295.12	4990.03	3656.38
5	Prevalence	49	North Macedonia	2	Female	22	All ages	1015	Osteoarthritis knee	3	Rate	2019	5689.9	6589.3	4834.32
5	Prevalence	49	North Macedonia	3	Both	22	All ages	1015	Osteoarthritis knee	3	Rate	2019	4981.61	5766.95	4243.63
5	Prevalence	66	Brunei Darussalam	1	Male	22	All ages	1015	Osteoarthritis knee	3	Rate	2019	3192.66	3721.64	2683.52
5	Prevalence	66	Brunei Darussalam	2	Female	22	All ages	1015	Osteoarthritis knee	3	Rate	2019	6074.15	7044.59	5150.24
5	Prevalence	66	Brunei Darussalam	3	Both	22	All ages	1015	Osteoarthritis knee	3	Rate	2019	4564.41	5274.21	3879.36
5	Prevalence	84	Ireland	1	Male	22	All ages	1015	Osteoarthritis knee	3	Rate	2019	4819.66	5613.48	4121.21
5	Prevalence	84	Ireland	2	Female	22	All ages	1015	Osteoarthritis knee	3	Rate	2019	7609.31	8720.11	6565.7
5	Prevalence	84	Ireland	3	Both	22	All ages	1015	Osteoarthritis knee	3	Rate	2019	6229.39	7164.03	5364.01
5	Prevalence	53	Serbia	1	Male	22	All ages	1015	Osteoarthritis knee	3	Rate	2019	4907.89	5721.68	4161.13
5	Prevalence	53	Serbia	2	Female	22	All ages	1015	Osteoarthritis knee	3	Rate	2019	6780.95	7860.8	5729.45
5	Prevalence	53	Serbia	3	Both	22	All ages	1015	Osteoarthritis knee	3	Rate	2019	5851.99	6789.25	4969.96
5	Prevalence	46	Croatia	1	Male	22	All ages	1015	Osteoarthritis knee	3	Rate	2019	5298.71	6170.29	4497.16
5	Prevalence	46	Croatia	2	Female	22	All ages	1015	Osteoarthritis knee	3	Rate	2019	7506.44	8672.7	6439.5
5	Prevalence	46	Croatia	3	Both	22	All ages	1015	Osteoarthritis knee	3	Rate	2019	6436.03	7452.47	5496.99
5	Prevalence	61	Republic of Moldova	1	Male	22	All ages	1015	Osteoarthritis knee	3	Rate	2019	4481.75	5206.7	3792.25
5	Prevalence	61	Republic of Moldova	2	Female	22	All ages	1015	Osteoarthritis knee	3	Rate	2019	6653.71	7762.86	5668.33
5	Prevalence	61	Republic of Moldova	3	Both	22	All ages	1015	Osteoarthritis knee	3	Rate	2019	5617.77	6539.81	4797.45
5	Prevalence	92	Spain	1	Male	22	All ages	1015	Osteoarthritis knee	3	Rate	2019	5479.99	6329.79	4652.13
5	Prevalence	92	Spain	2	Female	22	All ages	1015	Osteoarthritis knee	3	Rate	2019	10343.8	11735	8938.01
5	Prevalence	92	Spain	3	Both	22	All ages	1015	Osteoarthritis knee	3	Rate	2019	7963.07	9079.7	6884.17
5	Prevalence	82	Greece	1	Male	22	All ages	1015	Osteoarthritis knee	3	Rate	2019	6380.3	7325.6	5464.62
5	Prevalence	82	Greece	2	Female	22	All ages	1015	Osteoarthritis knee	3	Rate	2019	10568.4	11981.9	9094.34
5	Prevalence	82	Greece	3	Both	22	All ages	1015	Osteoarthritis knee	3	Rate	2019	8530.76	9678.11	7355.16
5	Prevalence	79	Finland	1	Male	22	All ages	1015	Osteoarthritis knee	3	Rate	2019	6152.85	7106.86	5253.78
5	Prevalence	79	Finland	2	Female	22	All ages	1015	Osteoarthritis knee	3	Rate	2019	10514	12009.8	9032.02
5	Prevalence	79	Finland	3	Both	22	All ages	1015	Osteoarthritis knee	3	Rate	2019	8362.52	9564.72	7151.64
5	Prevalence	78	Denmark	1	Male	22	All ages	1015	Osteoarthritis knee	3	Rate	2019	5735.71	6606.98	4885.83
5	Prevalence	78	Denmark	2	Female	22	All ages	1015	Osteoarthritis knee	3	Rate	2019	8932.33	10216.4	7654.15
5	Prevalence	78	Denmark	3	Both	22	All ages	1015	Osteoarthritis knee	3	Rate	2019	7341.1	8394.97	6322.63
5	Prevalence	105	Antigua and Barbuda	1	Male	22	All ages	1015	Osteoarthritis knee	3	Rate	2019	4555.54	5288.02	3876.12
5	Prevalence	105	Antigua and Barbuda	2	Female	22	All ages	1015	Osteoarthritis knee	3	Rate	2019	6350.73	7357.99	5413.76
5	Prevalence	105	Antigua and Barbuda	3	Both	22	All ages	1015	Osteoarthritis knee	3	Rate	2019	5473.36	6296.51	4688.4
5	Prevalence	81	Germany	1	Male	22	All ages	1015	Osteoarthritis knee	3	Rate	2019	6286.55	7273.36	5412.52
5	Prevalence	81	Germany	2	Female	22	All ages	1015	Osteoarthritis knee	3	Rate	2019	10774.9	12354.4	9278.54
5	Prevalence	81	Germany	3	Both	22	All ages	1015	Osteoarthritis knee	3	Rate	2019	8544.2	9789.49	7361.16
5	Prevalence	57	Belarus	1	Male	22	All ages	1015	Osteoarthritis knee	3	Rate	2019	4568.18	5374.54	3859.82
5	Prevalence	57	Belarus	2	Female	22	All ages	1015	Osteoarthritis knee	3	Rate	2019	7163.2	8252.54	6129.73
5	Prevalence	57	Belarus	3	Both	22	All ages	1015	Osteoarthritis knee	3	Rate	2019	5953.71	6899.66	5083.37
5	Prevalence	88	Malta	1	Male	22	All ages	1015	Osteoarthritis knee	3	Rate	2019	6119.31	7061.95	5197.28
5	Prevalence	88	Malta	2	Female	22	All ages	1015	Osteoarthritis knee	3	Rate	2019	10273	11789.1	8874.56
5	Prevalence	88	Malta	3	Both	22	All ages	1015	Osteoarthritis knee	3	Rate	2019	8198.12	9402.36	7055.85
5	Prevalence	91	Portugal	1	Male	22	All ages	1015	Osteoarthritis knee	3	Rate	2019	6246.01	7182.65	5302.65
5	Prevalence	91	Portugal	2	Female	22	All ages	1015	Osteoarthritis knee	3	Rate	2019	10935.1	12496.1	9403.51
5	Prevalence	91	Portugal	3	Both	22	All ages	1015	Osteoarthritis knee	3	Rate	2019	8705.76	9965.52	7461.52
5	Prevalence	112	Grenada	1	Male	22	All ages	1015	Osteoarthritis knee	3	Rate	2019	4156.78	4892.26	3498.54
5	Prevalence	112	Grenada	2	Female	22	All ages	1015	Osteoarthritis knee	3	Rate	2019	5974.67	6926.73	5058.86
5	Prevalence	112	Grenada	3	Both	22	All ages	1015	Osteoarthritis knee	3	Rate	2019	5044.15	5827.99	4291.67
5	Prevalence	108	Belize	1	Male	22	All ages	1015	Osteoarthritis knee	3	Rate	2019	2946.43	3401.74	2507.41
5	Prevalence	108	Belize	2	Female	22	All ages	1015	Osteoarthritis knee	3	Rate	2019	3778.98	4373.28	3243.36
5	Prevalence	108	Belize	3	Both	22	All ages	1015	Osteoarthritis knee	3	Rate	2019	3364.63	3879.85	2883.16
5	Prevalence	86	Italy	1	Male	22	All ages	1015	Osteoarthritis knee	3	Rate	2019	6410.12	7365.26	5487.19
5	Prevalence	86	Italy	2	Female	22	All ages	1015	Osteoarthritis knee	3	Rate	2019	10908.1	12471.1	9386.06
5	Prevalence	86	Italy	3	Both	22	All ages	1015	Osteoarthritis knee	3	Rate	2019	8719.91	10008.8	7518.12
5	Prevalence	95	United Kingdom	1	Male	22	All ages	1015	Osteoarthritis knee	3	Rate	2019	6042.66	6929.08	5190.39
5	Prevalence	95	United Kingdom	2	Female	22	All ages	1015	Osteoarthritis knee	3	Rate	2019	9564.67	10937.9	8278.25
5	Prevalence	95	United Kingdom	3	Both	22	All ages	1015	Osteoarthritis knee	3	Rate	2019	7822.17	8949.91	6745.15
5	Prevalence	74	Andorra	1	Male	22	All ages	1015	Osteoarthritis knee	3	Rate	2019	5710.11	6604.22	4878.05
5	Prevalence	74	Andorra	2	Female	22	All ages	1015	Osteoarthritis knee	3	Rate	2019	8651.57	9922.4	7484.67
5	Prevalence	74	Andorra	3	Both	22	All ages	1015	Osteoarthritis knee	3	Rate	2019	7141.83	8236.48	6155.88
5	Prevalence	94	Switzerland	1	Male	22	All ages	1015	Osteoarthritis knee	3	Rate	2019	5563.16	6443.47	4789.98
5	Prevalence	94	Switzerland	2	Female	22	All ages	1015	Osteoarthritis knee	3	Rate	2019	9251.61	10538.3	7985.12
5	Prevalence	94	Switzerland	3	Both	22	All ages	1015	Osteoarthritis knee	3	Rate	2019	7414.66	8462.9	6411.03
5	Prevalence	89	Netherlands	1	Male	22	All ages	1015	Osteoarthritis knee	3	Rate	2019	6280.86	7265.21	5334.82
5	Prevalence	89	Netherlands	2	Female	22	All ages	1015	Osteoarthritis knee	3	Rate	2019	9795.94	11270.2	8411.94
5	Prevalence	89	Netherlands	3	Both	22	All ages	1015	Osteoarthritis knee	3	Rate	2019	8051.87	9256.36	6943.34
5	Prevalence	111	Dominican Republic	1	Male	22	All ages	1015	Osteoarthritis knee	3	Rate	2019	3329.92	3877.4	2837.73
5	Prevalence	111	Dominican Republic	2	Female	22	All ages	1015	Osteoarthritis knee	3	Rate	2019	4696.47	5428.52	3996.99
5	Prevalence	111	Dominican Republic	3	Both	22	All ages	1015	Osteoarthritis knee	3	Rate	2019	4009.37	4613.61	3430.66
5	Prevalence	87	Luxembourg	1	Male	22	All ages	1015	Osteoarthritis knee	3	Rate	2019	5001.05	5766.9	4254.76
5	Prevalence	87	Luxembourg	2	Female	22	All ages	1015	Osteoarthritis knee	3	Rate	2019	8143.82	9299.39	7035.04
5	Prevalence	87	Luxembourg	3	Both	22	All ages	1015	Osteoarthritis knee	3	Rate	2019	6563.46	7491.47	5646.74
5	Prevalence	119	Trinidad and Tobago	1	Male	22	All ages	1015	Osteoarthritis knee	3	Rate	2019	5274.01	6176.86	4465.96
5	Prevalence	119	Trinidad and Tobago	2	Female	22	All ages	1015	Osteoarthritis knee	3	Rate	2019	7421.13	8618.23	6372.44
5	Prevalence	119	Trinidad and Tobago	3	Both	22	All ages	1015	Osteoarthritis knee	3	Rate	2019	6343.78	7368.44	5466.23
5	Prevalence	123	Peru	1	Male	22	All ages	1015	Osteoarthritis knee	3	Rate	2019	3423.3	3946.85	2919.08
5	Prevalence	123	Peru	2	Female	22	All ages	1015	Osteoarthritis knee	3	Rate	2019	5296.19	6076.81	4539.48
5	Prevalence	123	Peru	3	Both	22	All ages	1015	Osteoarthritis knee	3	Rate	2019	4357.78	4991.62	3730.43
5	Prevalence	107	Barbados	1	Male	22	All ages	1015	Osteoarthritis knee	3	Rate	2019	6207.61	7213.51	5302.05
5	Prevalence	107	Barbados	2	Female	22	All ages	1015	Osteoarthritis knee	3	Rate	2019	9047.42	10459.7	7797.59
5	Prevalence	107	Barbados	3	Both	22	All ages	1015	Osteoarthritis knee	3	Rate	2019	7678.61	8858.18	6616.06
5	Prevalence	118	Suriname	1	Male	22	All ages	1015	Osteoarthritis knee	3	Rate	2019	4085.22	4727.95	3470.88
5	Prevalence	118	Suriname	2	Female	22	All ages	1015	Osteoarthritis knee	3	Rate	2019	5970.28	6883.16	5113.44
5	Prevalence	118	Suriname	3	Both	22	All ages	1015	Osteoarthritis knee	3	Rate	2019	5037.97	5838.38	4317.72
5	Prevalence	116	Saint Lucia	1	Male	22	All ages	1015	Osteoarthritis knee	3	Rate	2019	4797.57	5605.92	4077.96
5	Prevalence	116	Saint Lucia	2	Female	22	All ages	1015	Osteoarthritis knee	3	Rate	2019	6761.4	7847.02	5789.93
5	Prevalence	116	Saint Lucia	3	Both	22	All ages	1015	Osteoarthritis knee	3	Rate	2019	5784.79	6720.23	4963.32
5	Prevalence	99	Uruguay	1	Male	22	All ages	1015	Osteoarthritis knee	3	Rate	2019	5147.46	5960.81	4396.05
5	Prevalence	99	Uruguay	2	Female	22	All ages	1015	Osteoarthritis knee	3	Rate	2019	8585.4	9866.95	7389.24
5	Prevalence	99	Uruguay	3	Both	22	All ages	1015	Osteoarthritis knee	3	Rate	2019	6936.5	7977.96	5971.73
5	Prevalence	106	Bahamas	1	Male	22	All ages	1015	Osteoarthritis knee	3	Rate	2019	4178.98	4889.72	3534.35
5	Prevalence	106	Bahamas	2	Female	22	All ages	1015	Osteoarthritis knee	3	Rate	2019	6077.97	7062.96	5155.01
5	Prevalence	106	Bahamas	3	Both	22	All ages	1015	Osteoarthritis knee	3	Rate	2019	5159.87	5974.44	4383.81
5	Prevalence	122	Ecuador	1	Male	22	All ages	1015	Osteoarthritis knee	3	Rate	2019	3208.75	3602.9	2821.8
5	Prevalence	122	Ecuador	2	Female	22	All ages	1015	Osteoarthritis knee	3	Rate	2019	5352.29	6070.47	4657.1
5	Prevalence	122	Ecuador	3	Both	22	All ages	1015	Osteoarthritis knee	3	Rate	2019	4285.15	4856.75	3770.46
5	Prevalence	114	Haiti	1	Male	22	All ages	1015	Osteoarthritis knee	3	Rate	2019	1989.22	2320.48	1693.42
5	Prevalence	114	Haiti	2	Female	22	All ages	1015	Osteoarthritis knee	3	Rate	2019	2786.35	3230.39	2371.86
5	Prevalence	114	Haiti	3	Both	22	All ages	1015	Osteoarthritis knee	3	Rate	2019	2399.77	2783.01	2057.3
5	Prevalence	90	Norway	1	Male	22	All ages	1015	Osteoarthritis knee	3	Rate	2019	5229.73	6012.59	4462.21
5	Prevalence	90	Norway	2	Female	22	All ages	1015	Osteoarthritis knee	3	Rate	2019	8610.4	9881.73	7428.88
5	Prevalence	90	Norway	3	Both	22	All ages	1015	Osteoarthritis knee	3	Rate	2019	6904.99	7920.03	5947.37
5	Prevalence	85	Israel	1	Male	22	All ages	1015	Osteoarthritis knee	3	Rate	2019	3714.6	4282.89	3170.32
5	Prevalence	85	Israel	2	Female	22	All ages	1015	Osteoarthritis knee	3	Rate	2019	6298.86	7233.95	5417.66
5	Prevalence	85	Israel	3	Both	22	All ages	1015	Osteoarthritis knee	3	Rate	2019	5012.52	5760.89	4302.41
5	Prevalence	102	United States of America	1	Male	22	All ages	1015	Osteoarthritis knee	3	Rate	2019	5889.77	6718.24	5114.97
5	Prevalence	102	United States of America	2	Female	22	All ages	1015	Osteoarthritis knee	3	Rate	2019	9142.97	10302.3	7999.1
5	Prevalence	102	United States of America	3	Both	22	All ages	1015	Osteoarthritis knee	3	Rate	2019	7543.15	8537.29	6585.09
5	Prevalence	113	Guyana	1	Male	22	All ages	1015	Osteoarthritis knee	3	Rate	2019	3164.52	3674.81	2662.32
5	Prevalence	113	Guyana	2	Female	22	All ages	1015	Osteoarthritis knee	3	Rate	2019	4525.05	5282.83	3859.85
5	Prevalence	113	Guyana	3	Both	22	All ages	1015	Osteoarthritis knee	3	Rate	2019	3851.84	4473.82	3276.88
5	Prevalence	97	Argentina	1	Male	22	All ages	1015	Osteoarthritis knee	3	Rate	2019	4170.76	4792.68	3564.7
5	Prevalence	97	Argentina	2	Female	22	All ages	1015	Osteoarthritis knee	3	Rate	2019	6743.62	7734.16	5806.21
5	Prevalence	97	Argentina	3	Both	22	All ages	1015	Osteoarthritis knee	3	Rate	2019	5489.56	6310.08	4727.24
5	Prevalence	121	Bolivia (Plurinational State of)	1	Male	22	All ages	1015	Osteoarthritis knee	3	Rate	2019	2644.64	3071.1	2270.69
5	Prevalence	121	Bolivia (Plurinational State of)	2	Female	22	All ages	1015	Osteoarthritis knee	3	Rate	2019	4110.73	4764.99	3526.62
5	Prevalence	121	Bolivia (Plurinational State of)	3	Both	22	All ages	1015	Osteoarthritis knee	3	Rate	2019	3376.86	3884.12	2898.89
5	Prevalence	98	Chile	1	Male	22	All ages	1015	Osteoarthritis knee	3	Rate	2019	4876.56	5651.22	4130.5
5	Prevalence	98	Chile	2	Female	22	All ages	1015	Osteoarthritis knee	3	Rate	2019	7718.51	8865.93	6660.06
5	Prevalence	98	Chile	3	Both	22	All ages	1015	Osteoarthritis knee	3	Rate	2019	6323.92	7260.62	5438.78
5	Prevalence	131	Nicaragua	1	Male	22	All ages	1015	Osteoarthritis knee	3	Rate	2019	2506.12	2917.27	2139.47
5	Prevalence	131	Nicaragua	2	Female	22	All ages	1015	Osteoarthritis knee	3	Rate	2019	3868.45	4497.25	3320.74
5	Prevalence	131	Nicaragua	3	Both	22	All ages	1015	Osteoarthritis knee	3	Rate	2019	3196.1	3689.15	2751.9
5	Prevalence	144	Jordan	1	Male	22	All ages	1015	Osteoarthritis knee	3	Rate	2019	2232.06	2606.9	1896.91
5	Prevalence	144	Jordan	2	Female	22	All ages	1015	Osteoarthritis knee	3	Rate	2019	2804.79	3286.32	2397.84
5	Prevalence	144	Jordan	3	Both	22	All ages	1015	Osteoarthritis knee	3	Rate	2019	2498.92	2907.03	2132.37
5	Prevalence	115	Jamaica	1	Male	22	All ages	1015	Osteoarthritis knee	3	Rate	2019	4057.43	4673.71	3445.93
5	Prevalence	115	Jamaica	2	Female	22	All ages	1015	Osteoarthritis knee	3	Rate	2019	5597.04	6478.26	4831.08
5	Prevalence	115	Jamaica	3	Both	22	All ages	1015	Osteoarthritis knee	3	Rate	2019	4832.53	5595.83	4170.07
5	Prevalence	117	Saint Vincent and the Grenadines	1	Male	22	All ages	1015	Osteoarthritis knee	3	Rate	2019	4821.75	5615.76	4113.16
5	Prevalence	117	Saint Vincent and the Grenadines	2	Female	22	All ages	1015	Osteoarthritis knee	3	Rate	2019	6227.82	7168.4	5318.65
5	Prevalence	117	Saint Vincent and the Grenadines	3	Both	22	All ages	1015	Osteoarthritis knee	3	Rate	2019	5508.8	6338.84	4697.84
5	Prevalence	151	Qatar	1	Male	22	All ages	1015	Osteoarthritis knee	3	Rate	2019	2070.6	2455.47	1723.42
5	Prevalence	151	Qatar	2	Female	22	All ages	1015	Osteoarthritis knee	3	Rate	2019	2259.39	2645.27	1904.32
5	Prevalence	151	Qatar	3	Both	22	All ages	1015	Osteoarthritis knee	3	Rate	2019	2118.53	2491.78	1771.62
5	Prevalence	93	Sweden	1	Male	22	All ages	1015	Osteoarthritis knee	3	Rate	2019	4821.44	5601.2	4057.53
5	Prevalence	93	Sweden	2	Female	22	All ages	1015	Osteoarthritis knee	3	Rate	2019	7600.28	8938.84	6428.78
5	Prevalence	93	Sweden	3	Both	22	All ages	1015	Osteoarthritis knee	3	Rate	2019	6204.04	7269.94	5253.65
5	Prevalence	139	Algeria	1	Male	22	All ages	1015	Osteoarthritis knee	3	Rate	2019	2889.1	3363.09	2450.55
5	Prevalence	139	Algeria	2	Female	22	All ages	1015	Osteoarthritis knee	3	Rate	2019	3633.24	4243.59	3097.24
5	Prevalence	139	Algeria	3	Both	22	All ages	1015	Osteoarthritis knee	3	Rate	2019	3256.23	3774.5	2780.74
5	Prevalence	147	Libya	1	Male	22	All ages	1015	Osteoarthritis knee	3	Rate	2019	2851.9	3327.9	2421.71
5	Prevalence	147	Libya	2	Female	22	All ages	1015	Osteoarthritis knee	3	Rate	2019	3640.86	4225.48	3093.54
5	Prevalence	147	Libya	3	Both	22	All ages	1015	Osteoarthritis knee	3	Rate	2019	3233.37	3759.27	2759.52
5	Prevalence	101	Canada	1	Male	22	All ages	1015	Osteoarthritis knee	3	Rate	2019	3891.45	4521.37	3293.39
5	Prevalence	101	Canada	2	Female	22	All ages	1015	Osteoarthritis knee	3	Rate	2019	5705.25	6616.94	4828.42
5	Prevalence	101	Canada	3	Both	22	All ages	1015	Osteoarthritis knee	3	Rate	2019	4812.76	5554.71	4093.31
5	Prevalence	127	El Salvador	1	Male	22	All ages	1015	Osteoarthritis knee	3	Rate	2019	3301.81	3829.55	2810.35
5	Prevalence	127	El Salvador	2	Female	22	All ages	1015	Osteoarthritis knee	3	Rate	2019	5221.9	6016.42	4447.58
5	Prevalence	127	El Salvador	3	Both	22	All ages	1015	Osteoarthritis knee	3	Rate	2019	4322.29	5000.31	3695.83
5	Prevalence	125	Colombia	1	Male	22	All ages	1015	Osteoarthritis knee	3	Rate	2019	4031.98	4676.96	3419.27
5	Prevalence	125	Colombia	2	Female	22	All ages	1015	Osteoarthritis knee	3	Rate	2019	5970.54	6876.15	5107.52
5	Prevalence	125	Colombia	3	Both	22	All ages	1015	Osteoarthritis knee	3	Rate	2019	5023.11	5773.36	4308.47
5	Prevalence	129	Honduras	1	Male	22	All ages	1015	Osteoarthritis knee	3	Rate	2019	2324.25	2707.95	1980.34
5	Prevalence	129	Honduras	2	Female	22	All ages	1015	Osteoarthritis knee	3	Rate	2019	3258.66	3773.17	2785.66
5	Prevalence	129	Honduras	3	Both	22	All ages	1015	Osteoarthritis knee	3	Rate	2019	2803.76	3252.02	2408.03
5	Prevalence	110	Dominica	1	Male	22	All ages	1015	Osteoarthritis knee	3	Rate	2019	5019.37	5801.89	4260.6
5	Prevalence	110	Dominica	2	Female	22	All ages	1015	Osteoarthritis knee	3	Rate	2019	6846.83	7915.58	5867.24
5	Prevalence	110	Dominica	3	Both	22	All ages	1015	Osteoarthritis knee	3	Rate	2019	5914.15	6815.92	5070.05
5	Prevalence	140	Bahrain	1	Male	22	All ages	1015	Osteoarthritis knee	3	Rate	2019	3537.77	4154.06	2960.93
5	Prevalence	140	Bahrain	2	Female	22	All ages	1015	Osteoarthritis knee	3	Rate	2019	3881.23	4580.24	3251.68
5	Prevalence	140	Bahrain	3	Both	22	All ages	1015	Osteoarthritis knee	3	Rate	2019	3667.64	4293.46	3088.09
5	Prevalence	162	Bhutan	1	Male	22	All ages	1015	Osteoarthritis knee	3	Rate	2019	2550.24	2956.77	2192.93
5	Prevalence	162	Bhutan	2	Female	22	All ages	1015	Osteoarthritis knee	3	Rate	2019	3516.74	4109.35	3011.91
5	Prevalence	162	Bhutan	3	Both	22	All ages	1015	Osteoarthritis knee	3	Rate	2019	3013.43	3483.14	2599.34
5	Prevalence	150	Oman	1	Male	22	All ages	1015	Osteoarthritis knee	3	Rate	2019	1640.82	1919.31	1379.19
5	Prevalence	150	Oman	2	Female	22	All ages	1015	Osteoarthritis knee	3	Rate	2019	2221.3	2589.54	1887.56
5	Prevalence	150	Oman	3	Both	22	All ages	1015	Osteoarthritis knee	3	Rate	2019	1847.14	2142.61	1572.43
5	Prevalence	142	Iran (Islamic Republic of)	1	Male	22	All ages	1015	Osteoarthritis knee	3	Rate	2019	2969.05	3421.3	2536.57
5	Prevalence	142	Iran (Islamic Republic of)	2	Female	22	All ages	1015	Osteoarthritis knee	3	Rate	2019	3683.11	4265.5	3164.39
5	Prevalence	142	Iran (Islamic Republic of)	3	Both	22	All ages	1015	Osteoarthritis knee	3	Rate	2019	3320.42	3829.28	2846.75
5	Prevalence	133	Venezuela (Bolivarian Republic of)	1	Male	22	All ages	1015	Osteoarthritis knee	3	Rate	2019	4042.49	4743.99	3469.91
5	Prevalence	133	Venezuela (Bolivarian Republic of)	2	Female	22	All ages	1015	Osteoarthritis knee	3	Rate	2019	5715.01	6621.88	4871.55
5	Prevalence	133	Venezuela (Bolivarian Republic of)	3	Both	22	All ages	1015	Osteoarthritis knee	3	Rate	2019	4894.24	5694.25	4205.49
5	Prevalence	135	Brazil	1	Male	22	All ages	1015	Osteoarthritis knee	3	Rate	2019	4117.94	4781.83	3533.34
5	Prevalence	135	Brazil	2	Female	22	All ages	1015	Osteoarthritis knee	3	Rate	2019	6007.04	6949.03	5180.78
5	Prevalence	135	Brazil	3	Both	22	All ages	1015	Osteoarthritis knee	3	Rate	2019	5084.58	5875.46	4375.34
5	Prevalence	153	Syrian Arab Republic	1	Male	22	All ages	1015	Osteoarthritis knee	3	Rate	2019	3235.58	3783.51	2728.89
5	Prevalence	153	Syrian Arab Republic	2	Female	22	All ages	1015	Osteoarthritis knee	3	Rate	2019	3727.08	4374.84	3174.32
5	Prevalence	153	Syrian Arab Republic	3	Both	22	All ages	1015	Osteoarthritis knee	3	Rate	2019	3487.69	4065.88	2969.53
5	Prevalence	126	Costa Rica	1	Male	22	All ages	1015	Osteoarthritis knee	3	Rate	2019	4196.81	4854.03	3581.94
5	Prevalence	126	Costa Rica	2	Female	22	All ages	1015	Osteoarthritis knee	3	Rate	2019	5986.44	6928.16	5081.44
5	Prevalence	126	Costa Rica	3	Both	22	All ages	1015	Osteoarthritis knee	3	Rate	2019	5119.58	5922.48	4384.01
5	Prevalence	146	Lebanon	1	Male	22	All ages	1015	Osteoarthritis knee	3	Rate	2019	3148.58	3653.24	2677.38
5	Prevalence	146	Lebanon	2	Female	22	All ages	1015	Osteoarthritis knee	3	Rate	2019	4496.21	5199	3844.74
5	Prevalence	146	Lebanon	3	Both	22	All ages	1015	Osteoarthritis knee	3	Rate	2019	3833.04	4423.39	3283.92
5	Prevalence	132	Panama	1	Male	22	All ages	1015	Osteoarthritis knee	3	Rate	2019	3740.88	4363.59	3169.96
5	Prevalence	132	Panama	2	Female	22	All ages	1015	Osteoarthritis knee	3	Rate	2019	5200.56	5994.05	4447.46
5	Prevalence	132	Panama	3	Both	22	All ages	1015	Osteoarthritis knee	3	Rate	2019	4465.33	5154.95	3820.01
5	Prevalence	128	Guatemala	1	Male	22	All ages	1015	Osteoarthritis knee	3	Rate	2019	2166.29	2505.07	1861.42
5	Prevalence	128	Guatemala	2	Female	22	All ages	1015	Osteoarthritis knee	3	Rate	2019	3303.3	3819.73	2827.46
5	Prevalence	128	Guatemala	3	Both	22	All ages	1015	Osteoarthritis knee	3	Rate	2019	2750.59	3168.85	2365.45
5	Prevalence	156	United Arab Emirates	1	Male	22	All ages	1015	Osteoarthritis knee	3	Rate	2019	2688.9	3208.65	2198.04
5	Prevalence	156	United Arab Emirates	2	Female	22	All ages	1015	Osteoarthritis knee	3	Rate	2019	2554.47	3014.49	2124.04
5	Prevalence	156	United Arab Emirates	3	Both	22	All ages	1015	Osteoarthritis knee	3	Rate	2019	2652.1	3143.83	2189.06
5	Prevalence	136	Paraguay	1	Male	22	All ages	1015	Osteoarthritis knee	3	Rate	2019	2987.64	3454.54	2548.79
5	Prevalence	136	Paraguay	2	Female	22	All ages	1015	Osteoarthritis knee	3	Rate	2019	4339.71	5039.61	3725.76
5	Prevalence	136	Paraguay	3	Both	22	All ages	1015	Osteoarthritis knee	3	Rate	2019	3655.47	4192.36	3139.87
5	Prevalence	143	Iraq	1	Male	22	All ages	1015	Osteoarthritis knee	3	Rate	2019	1933.77	2257.93	1637.04
5	Prevalence	143	Iraq	2	Female	22	All ages	1015	Osteoarthritis knee	3	Rate	2019	2581.71	2997.45	2195.18
5	Prevalence	143	Iraq	3	Both	22	All ages	1015	Osteoarthritis knee	3	Rate	2019	2249.9	2603.14	1915.57
5	Prevalence	145	Kuwait	1	Male	22	All ages	1015	Osteoarthritis knee	3	Rate	2019	2968.95	3443.07	2506.06
5	Prevalence	145	Kuwait	2	Female	22	All ages	1015	Osteoarthritis knee	3	Rate	2019	3082.11	3597.66	2607.99
5	Prevalence	145	Kuwait	3	Both	22	All ages	1015	Osteoarthritis knee	3	Rate	2019	3021.48	3510.77	2553.98
5	Prevalence	157	Yemen	1	Male	22	All ages	1015	Osteoarthritis knee	3	Rate	2019	1296.56	1491.75	1110.19
5	Prevalence	157	Yemen	2	Female	22	All ages	1015	Osteoarthritis knee	3	Rate	2019	1706.54	1972.67	1436.78
5	Prevalence	157	Yemen	3	Both	22	All ages	1015	Osteoarthritis knee	3	Rate	2019	1499.24	1730.89	1278.14
5	Prevalence	161	Bangladesh	1	Male	22	All ages	1015	Osteoarthritis knee	3	Rate	2019	2691.74	3118.54	2310.92
5	Prevalence	161	Bangladesh	2	Female	22	All ages	1015	Osteoarthritis knee	3	Rate	2019	3407.05	3916.6	2932.08
5	Prevalence	161	Bangladesh	3	Both	22	All ages	1015	Osteoarthritis knee	3	Rate	2019	3054.15	3534.73	2647.35
5	Prevalence	130	Mexico	1	Male	22	All ages	1015	Osteoarthritis knee	3	Rate	2019	3789.91	4358.22	3260.18
5	Prevalence	130	Mexico	2	Female	22	All ages	1015	Osteoarthritis knee	3	Rate	2019	5180.71	5979.19	4457.86
5	Prevalence	130	Mexico	3	Both	22	All ages	1015	Osteoarthritis knee	3	Rate	2019	4500.43	5186.16	3879.82
5	Prevalence	109	Cuba	1	Male	22	All ages	1015	Osteoarthritis knee	3	Rate	2019	6168.69	7189.46	5270.77
5	Prevalence	109	Cuba	2	Female	22	All ages	1015	Osteoarthritis knee	3	Rate	2019	8890.9	10223.2	7623.44
5	Prevalence	109	Cuba	3	Both	22	All ages	1015	Osteoarthritis knee	3	Rate	2019	7536.4	8681.82	6466.39
5	Prevalence	152	Saudi Arabia	1	Male	22	All ages	1015	Osteoarthritis knee	3	Rate	2019	2362.3	2787.88	1981.48
5	Prevalence	152	Saudi Arabia	2	Female	22	All ages	1015	Osteoarthritis knee	3	Rate	2019	2667.43	3091.75	2250.92
5	Prevalence	152	Saudi Arabia	3	Both	22	All ages	1015	Osteoarthritis knee	3	Rate	2019	2489.35	2874.98	2099.75
5	Prevalence	163	India	1	Male	22	All ages	1015	Osteoarthritis knee	3	Rate	2019	2640.17	3047.08	2279.11
5	Prevalence	163	India	2	Female	22	All ages	1015	Osteoarthritis knee	3	Rate	2019	4136.12	4749.71	3580.41
5	Prevalence	163	India	3	Both	22	All ages	1015	Osteoarthritis knee	3	Rate	2019	3368.96	3862.55	2915.25
5	Prevalence	175	Burundi	1	Male	22	All ages	1015	Osteoarthritis knee	3	Rate	2019	1334.32	1566.41	1126.3
5	Prevalence	175	Burundi	2	Female	22	All ages	1015	Osteoarthritis knee	3	Rate	2019	1380.4	1608.94	1163.86
5	Prevalence	175	Burundi	3	Both	22	All ages	1015	Osteoarthritis knee	3	Rate	2019	1357.51	1583.59	1151.17
5	Prevalence	154	Tunisia	1	Male	22	All ages	1015	Osteoarthritis knee	3	Rate	2019	3715.9	4344.54	3130.93
5	Prevalence	154	Tunisia	2	Female	22	All ages	1015	Osteoarthritis knee	3	Rate	2019	4841.57	5597.86	4116.91
5	Prevalence	154	Tunisia	3	Both	22	All ages	1015	Osteoarthritis knee	3	Rate	2019	4280.99	4971.37	3646.22
5	Prevalence	183	Mauritius	1	Male	22	All ages	1015	Osteoarthritis knee	3	Rate	2019	3770.5	4416.23	3194.21
5	Prevalence	183	Mauritius	2	Female	22	All ages	1015	Osteoarthritis knee	3	Rate	2019	6252.19	7244.01	5316.95
5	Prevalence	183	Mauritius	3	Both	22	All ages	1015	Osteoarthritis knee	3	Rate	2019	5027.31	5837.9	4288.4
5	Prevalence	170	Congo	1	Male	22	All ages	1015	Osteoarthritis knee	3	Rate	2019	1852.54	2171.03	1552.54
5	Prevalence	170	Congo	2	Female	22	All ages	1015	Osteoarthritis knee	3	Rate	2019	2184.42	2538.85	1858.45
5	Prevalence	170	Congo	3	Both	22	All ages	1015	Osteoarthritis knee	3	Rate	2019	2019.93	2348.34	1715.38
5	Prevalence	148	Morocco	1	Male	22	All ages	1015	Osteoarthritis knee	3	Rate	2019	3015.91	3542.8	2541.48
5	Prevalence	148	Morocco	2	Female	22	All ages	1015	Osteoarthritis knee	3	Rate	2019	3870.28	4515.46	3301.6
5	Prevalence	148	Morocco	3	Both	22	All ages	1015	Osteoarthritis knee	3	Rate	2019	3440.68	4014.78	2950.74
5	Prevalence	179	Ethiopia	1	Male	22	All ages	1015	Osteoarthritis knee	3	Rate	2019	1299.13	1501.34	1102.32
5	Prevalence	179	Ethiopia	2	Female	22	All ages	1015	Osteoarthritis knee	3	Rate	2019	1443.53	1670.27	1230.69
5	Prevalence	179	Ethiopia	3	Both	22	All ages	1015	Osteoarthritis knee	3	Rate	2019	1370.65	1584.82	1169.37
5	Prevalence	178	Eritrea	1	Male	22	All ages	1015	Osteoarthritis knee	3	Rate	2019	1188.13	1397.73	994.308
5	Prevalence	178	Eritrea	2	Female	22	All ages	1015	Osteoarthritis knee	3	Rate	2019	1737.7	2025.24	1482.61
5	Prevalence	178	Eritrea	3	Both	22	All ages	1015	Osteoarthritis knee	3	Rate	2019	1461.34	1689.52	1246.46
5	Prevalence	191	Zambia	1	Male	22	All ages	1015	Osteoarthritis knee	3	Rate	2019	1282.14	1499.57	1088.94
5	Prevalence	191	Zambia	2	Female	22	All ages	1015	Osteoarthritis knee	3	Rate	2019	1524.43	1769.7	1297.72
5	Prevalence	191	Zambia	3	Both	22	All ages	1015	Osteoarthritis knee	3	Rate	2019	1404.64	1629.91	1201.63
5	Prevalence	186	Seychelles	1	Male	22	All ages	1015	Osteoarthritis knee	3	Rate	2019	3125.14	3662.65	2612.48
5	Prevalence	186	Seychelles	2	Female	22	All ages	1015	Osteoarthritis knee	3	Rate	2019	5302.88	6219.8	4501.79
5	Prevalence	186	Seychelles	3	Both	22	All ages	1015	Osteoarthritis knee	3	Rate	2019	4156.93	4878.01	3524.28
5	Prevalence	164	Nepal	1	Male	22	All ages	1015	Osteoarthritis knee	3	Rate	2019	2396.6	2775.89	2042.32
5	Prevalence	164	Nepal	2	Female	22	All ages	1015	Osteoarthritis knee	3	Rate	2019	3311.05	3837.26	2843.29
5	Prevalence	164	Nepal	3	Both	22	All ages	1015	Osteoarthritis knee	3	Rate	2019	2875.18	3318.18	2475.06
5	Prevalence	203	Cabo Verde	1	Male	22	All ages	1015	Osteoarthritis knee	3	Rate	2019	2534.07	2959.81	2149.84
5	Prevalence	203	Cabo Verde	2	Female	22	All ages	1015	Osteoarthritis knee	3	Rate	2019	3757.54	4342.65	3204.39
5	Prevalence	203	Cabo Verde	3	Both	22	All ages	1015	Osteoarthritis knee	3	Rate	2019	3141.36	3649.09	2694.02
5	Prevalence	171	Democratic Republic of the Congo	1	Male	22	All ages	1015	Osteoarthritis knee	3	Rate	2019	1276.07	1500.37	1066.8
5	Prevalence	171	Democratic Republic of the Congo	2	Female	22	All ages	1015	Osteoarthritis knee	3	Rate	2019	1733.89	2015.99	1479.14
5	Prevalence	171	Democratic Republic of the Congo	3	Both	22	All ages	1015	Osteoarthritis knee	3	Rate	2019	1504.73	1760.8	1279.85
5	Prevalence	182	Malawi	1	Male	22	All ages	1015	Osteoarthritis knee	3	Rate	2019	1267.87	1484.71	1069.69
5	Prevalence	182	Malawi	2	Female	22	All ages	1015	Osteoarthritis knee	3	Rate	2019	1660.12	1916.64	1412.56
5	Prevalence	182	Malawi	3	Both	22	All ages	1015	Osteoarthritis knee	3	Rate	2019	1469.36	1703.65	1251.89
5	Prevalence	169	Central African Republic	1	Male	22	All ages	1015	Osteoarthritis knee	3	Rate	2019	1304.83	1535.44	1096.65
5	Prevalence	169	Central African Republic	2	Female	22	All ages	1015	Osteoarthritis knee	3	Rate	2019	1681.58	1962.38	1419.52
5	Prevalence	169	Central African Republic	3	Both	22	All ages	1015	Osteoarthritis knee	3	Rate	2019	1497.12	1746.86	1269.5
5	Prevalence	173	Gabon	1	Male	22	All ages	1015	Osteoarthritis knee	3	Rate	2019	2304.88	2704.06	1947.14
5	Prevalence	173	Gabon	2	Female	22	All ages	1015	Osteoarthritis knee	3	Rate	2019	2754.41	3201.75	2340.52
5	Prevalence	173	Gabon	3	Both	22	All ages	1015	Osteoarthritis knee	3	Rate	2019	2537.27	2941.17	2152.51
5	Prevalence	141	Egypt	1	Male	22	All ages	1015	Osteoarthritis knee	3	Rate	2019	2492.32	2895.03	2129.88
5	Prevalence	141	Egypt	2	Female	22	All ages	1015	Osteoarthritis knee	3	Rate	2019	2902.48	3376.79	2466.91
5	Prevalence	141	Egypt	3	Both	22	All ages	1015	Osteoarthritis knee	3	Rate	2019	2689.84	3118.94	2302.66
5	Prevalence	177	Djibouti	1	Male	22	All ages	1015	Osteoarthritis knee	3	Rate	2019	1914.03	2255.8	1615.02
5	Prevalence	177	Djibouti	2	Female	22	All ages	1015	Osteoarthritis knee	3	Rate	2019	2074.71	2425.34	1759.76
5	Prevalence	177	Djibouti	3	Both	22	All ages	1015	Osteoarthritis knee	3	Rate	2019	1989.29	2323.68	1686.02
5	Prevalence	190	Uganda	1	Male	22	All ages	1015	Osteoarthritis knee	3	Rate	2019	1070.15	1259.76	902.794
5	Prevalence	190	Uganda	2	Female	22	All ages	1015	Osteoarthritis knee	3	Rate	2019	1472.33	1710.1	1253.1
5	Prevalence	190	Uganda	3	Both	22	All ages	1015	Osteoarthritis knee	3	Rate	2019	1274.53	1480	1085.65
5	Prevalence	149	Palestine	1	Male	22	All ages	1015	Osteoarthritis knee	3	Rate	2019	1669.3	1963.85	1410.82
5	Prevalence	149	Palestine	2	Female	22	All ages	1015	Osteoarthritis knee	3	Rate	2019	2222.02	2571.02	1898.09
5	Prevalence	149	Palestine	3	Both	22	All ages	1015	Osteoarthritis knee	3	Rate	2019	1940.43	2246.66	1653.91
5	Prevalence	202	Cameroon	1	Male	22	All ages	1015	Osteoarthritis knee	3	Rate	2019	1617.48	1884.28	1371.7
5	Prevalence	202	Cameroon	2	Female	22	All ages	1015	Osteoarthritis knee	3	Rate	2019	2006.86	2333.88	1717.24
5	Prevalence	202	Cameroon	3	Both	22	All ages	1015	Osteoarthritis knee	3	Rate	2019	1813.02	2095.36	1547.89
5	Prevalence	172	Equatorial Guinea	1	Male	22	All ages	1015	Osteoarthritis knee	3	Rate	2019	1011.46	1184.9	861.958
5	Prevalence	172	Equatorial Guinea	2	Female	22	All ages	1015	Osteoarthritis knee	3	Rate	2019	1876.96	2171.81	1595.76
5	Prevalence	172	Equatorial Guinea	3	Both	22	All ages	1015	Osteoarthritis knee	3	Rate	2019	1409.43	1627.74	1203.61
5	Prevalence	176	Comoros	1	Male	22	All ages	1015	Osteoarthritis knee	3	Rate	2019	2151.12	2525.76	1825.1
5	Prevalence	176	Comoros	2	Female	22	All ages	1015	Osteoarthritis knee	3	Rate	2019	2862.77	3327.46	2434.66
5	Prevalence	176	Comoros	3	Both	22	All ages	1015	Osteoarthritis knee	3	Rate	2019	2507.35	2907.2	2132.46
5	Prevalence	160	Afghanistan	1	Male	22	All ages	1015	Osteoarthritis knee	3	Rate	2019	1042.31	1220.54	872.14
5	Prevalence	160	Afghanistan	2	Female	22	All ages	1015	Osteoarthritis knee	3	Rate	2019	1431.47	1664.15	1198.02
5	Prevalence	160	Afghanistan	3	Both	22	All ages	1015	Osteoarthritis knee	3	Rate	2019	1231.82	1431.26	1041.48
5	Prevalence	189	United Republic of Tanzania	1	Male	22	All ages	1015	Osteoarthritis knee	3	Rate	2019	1520.66	1768.55	1282.68
5	Prevalence	189	United Republic of Tanzania	2	Female	22	All ages	1015	Osteoarthritis knee	3	Rate	2019	1801.72	2097.7	1526.25
5	Prevalence	189	United Republic of Tanzania	3	Both	22	All ages	1015	Osteoarthritis knee	3	Rate	2019	1665.06	1924.06	1410.67
5	Prevalence	193	Botswana	1	Male	22	All ages	1015	Osteoarthritis knee	3	Rate	2019	2204.86	2574.68	1859.38
5	Prevalence	193	Botswana	2	Female	22	All ages	1015	Osteoarthritis knee	3	Rate	2019	2821.94	3299.63	2413.01
5	Prevalence	193	Botswana	3	Both	22	All ages	1015	Osteoarthritis knee	3	Rate	2019	2518.32	2942.86	2143.55
5	Prevalence	181	Madagascar	1	Male	22	All ages	1015	Osteoarthritis knee	3	Rate	2019	1363.06	1609.97	1154.13
5	Prevalence	181	Madagascar	2	Female	22	All ages	1015	Osteoarthritis knee	3	Rate	2019	1658.7	1938.22	1401.06
5	Prevalence	181	Madagascar	3	Both	22	All ages	1015	Osteoarthritis knee	3	Rate	2019	1510.84	1757.19	1280.1
5	Prevalence	155	Turkey	1	Male	22	All ages	1015	Osteoarthritis knee	3	Rate	2019	3812.75	4442.51	3237.8
5	Prevalence	155	Turkey	2	Female	22	All ages	1015	Osteoarthritis knee	3	Rate	2019	5509.57	6366.73	4683.57
5	Prevalence	155	Turkey	3	Both	22	All ages	1015	Osteoarthritis knee	3	Rate	2019	4652.33	5398.62	3966.17
5	Prevalence	165	Pakistan	1	Male	22	All ages	1015	Osteoarthritis knee	3	Rate	2019	1546.84	1845.68	1291.09
5	Prevalence	165	Pakistan	2	Female	22	All ages	1015	Osteoarthritis knee	3	Rate	2019	1874.73	2215.55	1570.48
5	Prevalence	165	Pakistan	3	Both	22	All ages	1015	Osteoarthritis knee	3	Rate	2019	1706.67	2028.65	1428.11
5	Prevalence	168	Angola	1	Male	22	All ages	1015	Osteoarthritis knee	3	Rate	2019	1240.27	1459.29	1049.43
5	Prevalence	168	Angola	2	Female	22	All ages	1015	Osteoarthritis knee	3	Rate	2019	1635.53	1911.14	1381.66
5	Prevalence	168	Angola	3	Both	22	All ages	1015	Osteoarthritis knee	3	Rate	2019	1443.76	1680.46	1228.13
5	Prevalence	184	Mozambique	1	Male	22	All ages	1015	Osteoarthritis knee	3	Rate	2019	1180.99	1385.4	998.851
5	Prevalence	184	Mozambique	2	Female	22	All ages	1015	Osteoarthritis knee	3	Rate	2019	1546.24	1798.8	1315.38
5	Prevalence	184	Mozambique	3	Both	22	All ages	1015	Osteoarthritis knee	3	Rate	2019	1370.59	1588.88	1166.88
5	Prevalence	201	Burkina Faso	1	Male	22	All ages	1015	Osteoarthritis knee	3	Rate	2019	1379.53	1617.42	1176.65
5	Prevalence	201	Burkina Faso	2	Female	22	All ages	1015	Osteoarthritis knee	3	Rate	2019	1880.95	2190.06	1595.64
5	Prevalence	201	Burkina Faso	3	Both	22	All ages	1015	Osteoarthritis knee	3	Rate	2019	1637.12	1901.27	1396.25
5	Prevalence	195	Namibia	1	Male	22	All ages	1015	Osteoarthritis knee	3	Rate	2019	1971.84	2302.16	1680.74
5	Prevalence	195	Namibia	2	Female	22	All ages	1015	Osteoarthritis knee	3	Rate	2019	2561.85	2999.14	2181.49
5	Prevalence	195	Namibia	3	Both	22	All ages	1015	Osteoarthritis knee	3	Rate	2019	2276.18	2645.86	1947.9
5	Prevalence	210	Liberia	1	Male	22	All ages	1015	Osteoarthritis knee	3	Rate	2019	1755.77	2035.4	1486
5	Prevalence	210	Liberia	2	Female	22	All ages	1015	Osteoarthritis knee	3	Rate	2019	1979.5	2306.11	1672.1
5	Prevalence	210	Liberia	3	Both	22	All ages	1015	Osteoarthritis knee	3	Rate	2019	1866.83	2147.87	1586.66
5	Prevalence	205	Côte d'Ivoire	1	Male	22	All ages	1015	Osteoarthritis knee	3	Rate	2019	1625.59	1888.02	1356.33
5	Prevalence	205	Côte d'Ivoire	2	Female	22	All ages	1015	Osteoarthritis knee	3	Rate	2019	1838.36	2131.17	1551.96
5	Prevalence	205	Côte d'Ivoire	3	Both	22	All ages	1015	Osteoarthritis knee	3	Rate	2019	1728.52	1999.96	1451.7
5	Prevalence	209	Guinea-Bissau	1	Male	22	All ages	1015	Osteoarthritis knee	3	Rate	2019	1285.76	1514.26	1092.68
5	Prevalence	209	Guinea-Bissau	2	Female	22	All ages	1015	Osteoarthritis knee	3	Rate	2019	1718.72	1991.25	1467.59
5	Prevalence	209	Guinea-Bissau	3	Both	22	All ages	1015	Osteoarthritis knee	3	Rate	2019	1508.13	1748.33	1288.89
5	Prevalence	218	Togo	1	Male	22	All ages	1015	Osteoarthritis knee	3	Rate	2019	1579.52	1862.62	1328.27
5	Prevalence	218	Togo	2	Female	22	All ages	1015	Osteoarthritis knee	3	Rate	2019	2261.92	2645.65	1924.66
5	Prevalence	218	Togo	3	Both	22	All ages	1015	Osteoarthritis knee	3	Rate	2019	1927.87	2251.33	1647.1
5	Prevalence	320	Cook Islands	1	Male	22	All ages	1015	Osteoarthritis knee	3	Rate	2019	5254.71	6099.76	4417.75
5	Prevalence	320	Cook Islands	2	Female	22	All ages	1015	Osteoarthritis knee	3	Rate	2019	7861.18	9108.43	6721.49
5	Prevalence	320	Cook Islands	3	Both	22	All ages	1015	Osteoarthritis knee	3	Rate	2019	6589.27	7613.44	5642.48
5	Prevalence	187	Somalia	1	Male	22	All ages	1015	Osteoarthritis knee	3	Rate	2019	937.332	1098.09	792.664
5	Prevalence	187	Somalia	2	Female	22	All ages	1015	Osteoarthritis knee	3	Rate	2019	1428.95	1672.3	1217.96
5	Prevalence	187	Somalia	3	Both	22	All ages	1015	Osteoarthritis knee	3	Rate	2019	1178.23	1366.61	1004.39
5	Prevalence	208	Guinea	1	Male	22	All ages	1015	Osteoarthritis knee	3	Rate	2019	1577.37	1838.88	1341.18
5	Prevalence	208	Guinea	2	Female	22	All ages	1015	Osteoarthritis knee	3	Rate	2019	1772.17	2085.31	1502.5
5	Prevalence	208	Guinea	3	Both	22	All ages	1015	Osteoarthritis knee	3	Rate	2019	1677.76	1954.84	1430.45
5	Prevalence	213	Niger	1	Male	22	All ages	1015	Osteoarthritis knee	3	Rate	2019	1139.77	1332.61	960.317
5	Prevalence	213	Niger	2	Female	22	All ages	1015	Osteoarthritis knee	3	Rate	2019	1442.67	1677.98	1228.53
5	Prevalence	213	Niger	3	Both	22	All ages	1015	Osteoarthritis knee	3	Rate	2019	1292.29	1504.8	1102.97
5	Prevalence	196	South Africa	1	Male	22	All ages	1015	Osteoarthritis knee	3	Rate	2019	3150.8	3645.29	2688
5	Prevalence	196	South Africa	2	Female	22	All ages	1015	Osteoarthritis knee	3	Rate	2019	3624.82	4186.13	3105.54
5	Prevalence	196	South Africa	3	Both	22	All ages	1015	Osteoarthritis knee	3	Rate	2019	3392.64	3922.6	2904.99
5	Prevalence	204	Chad	1	Male	22	All ages	1015	Osteoarthritis knee	3	Rate	2019	1273.36	1488.38	1085.96
5	Prevalence	204	Chad	2	Female	22	All ages	1015	Osteoarthritis knee	3	Rate	2019	1313.14	1527.54	1105.62
5	Prevalence	204	Chad	3	Both	22	All ages	1015	Osteoarthritis knee	3	Rate	2019	1293.4	1507.38	1096.7
5	Prevalence	374	Niue	1	Male	22	All ages	1015	Osteoarthritis knee	3	Rate	2019	4559.72	5376.46	3842.44
5	Prevalence	374	Niue	2	Female	22	All ages	1015	Osteoarthritis knee	3	Rate	2019	7735.93	8877.31	6654.46
5	Prevalence	374	Niue	3	Both	22	All ages	1015	Osteoarthritis knee	3	Rate	2019	6139.96	7056.8	5294.84
5	Prevalence	194	Lesotho	1	Male	22	All ages	1015	Osteoarthritis knee	3	Rate	2019	1973.8	2302.1	1671.28
5	Prevalence	194	Lesotho	2	Female	22	All ages	1015	Osteoarthritis knee	3	Rate	2019	2815.65	3279.46	2392.98
5	Prevalence	194	Lesotho	3	Both	22	All ages	1015	Osteoarthritis knee	3	Rate	2019	2399.86	2789.91	2048.86
5	Prevalence	206	Gambia	1	Male	22	All ages	1015	Osteoarthritis knee	3	Rate	2019	1559.99	1823.18	1313.78
5	Prevalence	206	Gambia	2	Female	22	All ages	1015	Osteoarthritis knee	3	Rate	2019	1867.65	2161.19	1602.02
5	Prevalence	206	Gambia	3	Both	22	All ages	1015	Osteoarthritis knee	3	Rate	2019	1716.3	1991.54	1468.16
5	Prevalence	217	Sierra Leone	1	Male	22	All ages	1015	Osteoarthritis knee	3	Rate	2019	1588.49	1854.41	1335.89
5	Prevalence	217	Sierra Leone	2	Female	22	All ages	1015	Osteoarthritis knee	3	Rate	2019	1820.24	2110.4	1558.36
5	Prevalence	217	Sierra Leone	3	Both	22	All ages	1015	Osteoarthritis knee	3	Rate	2019	1705.49	1980.46	1454.71
5	Prevalence	216	Senegal	1	Male	22	All ages	1015	Osteoarthritis knee	3	Rate	2019	1749.55	2052.25	1463.41
5	Prevalence	216	Senegal	2	Female	22	All ages	1015	Osteoarthritis knee	3	Rate	2019	2273.93	2654.34	1935.97
5	Prevalence	216	Senegal	3	Both	22	All ages	1015	Osteoarthritis knee	3	Rate	2019	2011.05	2340.6	1716.43
5	Prevalence	198	Zimbabwe	1	Male	22	All ages	1015	Osteoarthritis knee	3	Rate	2019	1535.87	1799.96	1304.39
5	Prevalence	198	Zimbabwe	2	Female	22	All ages	1015	Osteoarthritis knee	3	Rate	2019	2015.99	2362.2	1709.46
5	Prevalence	198	Zimbabwe	3	Both	22	All ages	1015	Osteoarthritis knee	3	Rate	2019	1785.47	2088.67	1523.38
5	Prevalence	435	South Sudan	1	Male	22	All ages	1015	Osteoarthritis knee	3	Rate	2019	1515.48	1773.48	1279.68
5	Prevalence	435	South Sudan	2	Female	22	All ages	1015	Osteoarthritis knee	3	Rate	2019	1631.57	1898.47	1381
5	Prevalence	435	South Sudan	3	Both	22	All ages	1015	Osteoarthritis knee	3	Rate	2019	1573.3	1829.78	1333.96
5	Prevalence	180	Kenya	1	Male	22	All ages	1015	Osteoarthritis knee	3	Rate	2019	1575.32	1832.88	1344.92
5	Prevalence	180	Kenya	2	Female	22	All ages	1015	Osteoarthritis knee	3	Rate	2019	1804.87	2087	1544.78
5	Prevalence	180	Kenya	3	Both	22	All ages	1015	Osteoarthritis knee	3	Rate	2019	1690.32	1956.64	1445.25
5	Prevalence	369	Nauru	1	Male	22	All ages	1015	Osteoarthritis knee	3	Rate	2019	1554.15	1839.18	1302.41
5	Prevalence	369	Nauru	2	Female	22	All ages	1015	Osteoarthritis knee	3	Rate	2019	2771.78	3249.07	2311.6
5	Prevalence	369	Nauru	3	Both	22	All ages	1015	Osteoarthritis knee	3	Rate	2019	2156.88	2525.93	1810.34
5	Prevalence	185	Rwanda	1	Male	22	All ages	1015	Osteoarthritis knee	3	Rate	2019	1453.31	1688.44	1220.97
5	Prevalence	185	Rwanda	2	Female	22	All ages	1015	Osteoarthritis knee	3	Rate	2019	2105.66	2466.33	1780.78
5	Prevalence	185	Rwanda	3	Both	22	All ages	1015	Osteoarthritis knee	3	Rate	2019	1788.4	2082.59	1514.65
5	Prevalence	214	Nigeria	1	Male	22	All ages	1015	Osteoarthritis knee	3	Rate	2019	1491.93	1729.46	1265.29
5	Prevalence	214	Nigeria	2	Female	22	All ages	1015	Osteoarthritis knee	3	Rate	2019	1903.9	2200.75	1628.29
5	Prevalence	214	Nigeria	3	Both	22	All ages	1015	Osteoarthritis knee	3	Rate	2019	1705.86	1970.95	1457.86
5	Prevalence	207	Ghana	1	Male	22	All ages	1015	Osteoarthritis knee	3	Rate	2019	1810.14	2122.02	1529.03
5	Prevalence	207	Ghana	2	Female	22	All ages	1015	Osteoarthritis knee	3	Rate	2019	2539.65	2973.37	2155.59
5	Prevalence	207	Ghana	3	Both	22	All ages	1015	Osteoarthritis knee	3	Rate	2019	2185.49	2551.79	1854.4
5	Prevalence	351	Guam	1	Male	22	All ages	1015	Osteoarthritis knee	3	Rate	2019	4116.96	4846.3	3481.88
5	Prevalence	351	Guam	2	Female	22	All ages	1015	Osteoarthritis knee	3	Rate	2019	6744.21	7731.66	5708.38
5	Prevalence	351	Guam	3	Both	22	All ages	1015	Osteoarthritis knee	3	Rate	2019	5389.93	6218.24	4584.65
5	Prevalence	349	Greenland	1	Male	22	All ages	1015	Osteoarthritis knee	3	Rate	2019	3316.06	3864.84	2792.98
5	Prevalence	349	Greenland	2	Female	22	All ages	1015	Osteoarthritis knee	3	Rate	2019	4251.25	4943.24	3616.55
5	Prevalence	349	Greenland	3	Both	22	All ages	1015	Osteoarthritis knee	3	Rate	2019	3758.74	4382.06	3196.87
5	Prevalence	197	Eswatini	1	Male	22	All ages	1015	Osteoarthritis knee	3	Rate	2019	1791.22	2094.36	1512.24
5	Prevalence	197	Eswatini	2	Female	22	All ages	1015	Osteoarthritis knee	3	Rate	2019	2541.26	2962.92	2170.63
5	Prevalence	197	Eswatini	3	Both	22	All ages	1015	Osteoarthritis knee	3	Rate	2019	2174.91	2520.18	1867.97
5	Prevalence	367	Monaco	1	Male	22	All ages	1015	Osteoarthritis knee	3	Rate	2019	7517.73	8709.11	6409.75
5	Prevalence	367	Monaco	2	Female	22	All ages	1015	Osteoarthritis knee	3	Rate	2019	12000.8	13747.6	10389.5
5	Prevalence	367	Monaco	3	Both	22	All ages	1015	Osteoarthritis knee	3	Rate	2019	9818.67	11225.9	8490.27
5	Prevalence	396	San Marino	1	Male	22	All ages	1015	Osteoarthritis knee	3	Rate	2019	5903.57	6808.3	5009.61
5	Prevalence	396	San Marino	2	Female	22	All ages	1015	Osteoarthritis knee	3	Rate	2019	9027.43	10288.8	7800.21
5	Prevalence	396	San Marino	3	Both	22	All ages	1015	Osteoarthritis knee	3	Rate	2019	7523.77	8581.67	6471.09
5	Prevalence	376	Northern Mariana Islands	1	Male	22	All ages	1015	Osteoarthritis knee	3	Rate	2019	5254.94	6264.09	4410.48
5	Prevalence	376	Northern Mariana Islands	2	Female	22	All ages	1015	Osteoarthritis knee	3	Rate	2019	8066.65	9440.57	6810.12
5	Prevalence	376	Northern Mariana Islands	3	Both	22	All ages	1015	Osteoarthritis knee	3	Rate	2019	6614.38	7784.89	5606.77
5	Prevalence	212	Mauritania	1	Male	22	All ages	1015	Osteoarthritis knee	3	Rate	2019	2034.17	2378.46	1729.49
5	Prevalence	212	Mauritania	2	Female	22	All ages	1015	Osteoarthritis knee	3	Rate	2019	2398.15	2771.45	2046.95
5	Prevalence	212	Mauritania	3	Both	22	All ages	1015	Osteoarthritis knee	3	Rate	2019	2219.2	2570.21	1896.81
5	Prevalence	305	Bermuda	1	Male	22	All ages	1015	Osteoarthritis knee	3	Rate	2019	7597.22	8726.5	6500.93
5	Prevalence	305	Bermuda	2	Female	22	All ages	1015	Osteoarthritis knee	3	Rate	2019	11036.6	12712.4	9395.51
5	Prevalence	305	Bermuda	3	Both	22	All ages	1015	Osteoarthritis knee	3	Rate	2019	9376.22	10821.4	8029.15
5	Prevalence	200	Benin	1	Male	22	All ages	1015	Osteoarthritis knee	3	Rate	2019	1416.15	1660.43	1198.85
5	Prevalence	200	Benin	2	Female	22	All ages	1015	Osteoarthritis knee	3	Rate	2019	1831.97	2133.74	1557.11
5	Prevalence	200	Benin	3	Both	22	All ages	1015	Osteoarthritis knee	3	Rate	2019	1627.55	1901.81	1385.58
5	Prevalence	393	Saint Kitts and Nevis	1	Male	22	All ages	1015	Osteoarthritis knee	3	Rate	2019	4747.24	5515.04	4010.36
5	Prevalence	393	Saint Kitts and Nevis	2	Female	22	All ages	1015	Osteoarthritis knee	3	Rate	2019	6508.42	7569.84	5551.1
5	Prevalence	393	Saint Kitts and Nevis	3	Both	22	All ages	1015	Osteoarthritis knee	3	Rate	2019	5625.22	6531.09	4798.32
5	Prevalence	211	Mali	1	Male	22	All ages	1015	Osteoarthritis knee	3	Rate	2019	1435.64	1670.94	1225.98
5	Prevalence	211	Mali	2	Female	22	All ages	1015	Osteoarthritis knee	3	Rate	2019	1606.47	1864.3	1364.41
5	Prevalence	211	Mali	3	Both	22	All ages	1015	Osteoarthritis knee	3	Rate	2019	1521.6	1764.52	1300.49
5	Prevalence	385	Puerto Rico	1	Male	22	All ages	1015	Osteoarthritis knee	3	Rate	2019	7533.06	8722.87	6438.93
5	Prevalence	385	Puerto Rico	2	Female	22	All ages	1015	Osteoarthritis knee	3	Rate	2019	10994.1	12613.3	9402.19
5	Prevalence	385	Puerto Rico	3	Both	22	All ages	1015	Osteoarthritis knee	3	Rate	2019	9349.37	10756	8038.48
5	Prevalence	298	American Samoa	1	Male	22	All ages	1015	Osteoarthritis knee	3	Rate	2019	3394.38	3989.8	2846.42
5	Prevalence	298	American Samoa	2	Female	22	All ages	1015	Osteoarthritis knee	3	Rate	2019	5538.16	6450.81	4693.16
5	Prevalence	298	American Samoa	3	Both	22	All ages	1015	Osteoarthritis knee	3	Rate	2019	4459.11	5194.29	3766.46
5	Prevalence	215	Sao Tome and Principe	1	Male	22	All ages	1015	Osteoarthritis knee	3	Rate	2019	1956.79	2275.23	1652.4
5	Prevalence	215	Sao Tome and Principe	2	Female	22	All ages	1015	Osteoarthritis knee	3	Rate	2019	2461.57	2881.99	2084.53
5	Prevalence	215	Sao Tome and Principe	3	Both	22	All ages	1015	Osteoarthritis knee	3	Rate	2019	2208.39	2546.96	1882.29
5	Prevalence	380	Palau	1	Male	22	All ages	1015	Osteoarthritis knee	3	Rate	2019	4660.26	5492.3	3917.99
5	Prevalence	380	Palau	2	Female	22	All ages	1015	Osteoarthritis knee	3	Rate	2019	8055.97	9407.34	6794.62
5	Prevalence	380	Palau	3	Both	22	All ages	1015	Osteoarthritis knee	3	Rate	2019	6203.4	7214.32	5240.3
5	Prevalence	522	Sudan	1	Male	22	All ages	1015	Osteoarthritis knee	3	Rate	2019	1665.74	1946.37	1409.08
5	Prevalence	522	Sudan	2	Female	22	All ages	1015	Osteoarthritis knee	3	Rate	2019	1879.02	2177.75	1597.8
5	Prevalence	522	Sudan	3	Both	22	All ages	1015	Osteoarthritis knee	3	Rate	2019	1770.93	2053.49	1515.26
5	Prevalence	422	United States Virgin Islands	1	Male	22	All ages	1015	Osteoarthritis knee	3	Rate	2019	7095.19	8214.29	6017.03
5	Prevalence	422	United States Virgin Islands	2	Female	22	All ages	1015	Osteoarthritis knee	3	Rate	2019	10239.2	11819.4	8751.95
5	Prevalence	422	United States Virgin Islands	3	Both	22	All ages	1015	Osteoarthritis knee	3	Rate	2019	8748.25	10082.6	7471.3
6	Incidence	25	Micronesia (Federated States of)	1	Male	22	All ages	1015	Osteoarthritis knee	3	Rate	2019	238.781	278.255	201.898
6	Incidence	25	Micronesia (Federated States of)	2	Female	22	All ages	1015	Osteoarthritis knee	3	Rate	2019	371.44	430.256	316.317
6	Incidence	25	Micronesia (Federated States of)	3	Both	22	All ages	1015	Osteoarthritis knee	3	Rate	2019	303.892	349.83	258.802
6	Incidence	28	Solomon Islands	1	Male	22	All ages	1015	Osteoarthritis knee	3	Rate	2019	174.223	204.606	147.109
6	Incidence	28	Solomon Islands	2	Female	22	All ages	1015	Osteoarthritis knee	3	Rate	2019	264.274	307.584	225.656
6	Incidence	28	Solomon Islands	3	Both	22	All ages	1015	Osteoarthritis knee	3	Rate	2019	218.358	253.107	186.435
6	Incidence	18	Thailand	1	Male	22	All ages	1015	Osteoarthritis knee	3	Rate	2019	353.784	408.874	301.102
6	Incidence	18	Thailand	2	Female	22	All ages	1015	Osteoarthritis knee	3	Rate	2019	549.79	631.049	470.981
6	Incidence	18	Thailand	3	Both	22	All ages	1015	Osteoarthritis knee	3	Rate	2019	454.148	518.411	390.156
6	Incidence	11	Indonesia	1	Male	22	All ages	1015	Osteoarthritis knee	3	Rate	2019	230.542	265.937	197.168
6	Incidence	11	Indonesia	2	Female	22	All ages	1015	Osteoarthritis knee	3	Rate	2019	338.916	389.321	292.621
6	Incidence	11	Indonesia	3	Both	22	All ages	1015	Osteoarthritis knee	3	Rate	2019	284.242	326.505	244.114
6	Incidence	44	Bosnia and Herzegovina	1	Male	22	All ages	1015	Osteoarthritis knee	3	Rate	2019	398.678	463.022	338.518
6	Incidence	44	Bosnia and Herzegovina	2	Female	22	All ages	1015	Osteoarthritis knee	3	Rate	2019	500.795	580.325	431.268
6	Incidence	44	Bosnia and Herzegovina	3	Both	22	All ages	1015	Osteoarthritis knee	3	Rate	2019	450.981	523.804	386.281
6	Incidence	14	Maldives	1	Male	22	All ages	1015	Osteoarthritis knee	3	Rate	2019	203.678	239.062	172.924
6	Incidence	14	Maldives	2	Female	22	All ages	1015	Osteoarthritis knee	3	Rate	2019	302.608	350.423	259.032
6	Incidence	14	Maldives	3	Both	22	All ages	1015	Osteoarthritis knee	3	Rate	2019	243.037	283.554	208.465
6	Incidence	34	Azerbaijan	1	Male	22	All ages	1015	Osteoarthritis knee	3	Rate	2019	237.998	279.028	201.198
6	Incidence	34	Azerbaijan	2	Female	22	All ages	1015	Osteoarthritis knee	3	Rate	2019	316.068	365.839	266.941
6	Incidence	34	Azerbaijan	3	Both	22	All ages	1015	Osteoarthritis knee	3	Rate	2019	277.014	322.024	233.965
6	Incidence	47	Czechia	1	Male	22	All ages	1015	Osteoarthritis knee	3	Rate	2019	411.851	474.109	351.81
6	Incidence	47	Czechia	2	Female	22	All ages	1015	Osteoarthritis knee	3	Rate	2019	513.229	588.345	449.87
6	Incidence	47	Czechia	3	Both	22	All ages	1015	Osteoarthritis knee	3	Rate	2019	463.326	532.014	402.292
6	Incidence	10	Cambodia	1	Male	22	All ages	1015	Osteoarthritis knee	3	Rate	2019	161.068	187.578	136.653
6	Incidence	10	Cambodia	2	Female	22	All ages	1015	Osteoarthritis knee	3	Rate	2019	278.749	320.472	238.014
6	Incidence	10	Cambodia	3	Both	22	All ages	1015	Osteoarthritis knee	3	Rate	2019	220.97	252.386	188.868
6	Incidence	23	Kiribati	1	Male	22	All ages	1015	Osteoarthritis knee	3	Rate	2019	194.239	227.283	164.967
6	Incidence	23	Kiribati	2	Female	22	All ages	1015	Osteoarthritis knee	3	Rate	2019	323.364	376.668	274.457
6	Incidence	23	Kiribati	3	Both	22	All ages	1015	Osteoarthritis knee	3	Rate	2019	260.054	300.983	222.455
6	Incidence	37	Kyrgyzstan	1	Male	22	All ages	1015	Osteoarthritis knee	3	Rate	2019	169.589	197.693	144.382
6	Incidence	37	Kyrgyzstan	2	Female	22	All ages	1015	Osteoarthritis knee	3	Rate	2019	226.622	263.161	192.916
6	Incidence	37	Kyrgyzstan	3	Both	22	All ages	1015	Osteoarthritis knee	3	Rate	2019	198.408	229.268	169.9
6	Incidence	40	Turkmenistan	1	Male	22	All ages	1015	Osteoarthritis knee	3	Rate	2019	193.497	224.5	164.204
6	Incidence	40	Turkmenistan	2	Female	22	All ages	1015	Osteoarthritis knee	3	Rate	2019	262.632	303.711	223.707
6	Incidence	40	Turkmenistan	3	Both	22	All ages	1015	Osteoarthritis knee	3	Rate	2019	227.325	263.6	192.79
6	Incidence	6	China	1	Male	22	All ages	1015	Osteoarthritis knee	3	Rate	2019	440.538	509.176	375.318
6	Incidence	6	China	2	Female	22	All ages	1015	Osteoarthritis knee	3	Rate	2019	750.172	858.628	647.177
6	Incidence	6	China	3	Both	22	All ages	1015	Osteoarthritis knee	3	Rate	2019	592.384	680.23	508.566
6	Incidence	16	Philippines	1	Male	22	All ages	1015	Osteoarthritis knee	3	Rate	2019	165.294	191.947	141.323
6	Incidence	16	Philippines	2	Female	22	All ages	1015	Osteoarthritis knee	3	Rate	2019	255.904	294.617	220.377
6	Incidence	16	Philippines	3	Both	22	All ages	1015	Osteoarthritis knee	3	Rate	2019	209.963	241.846	180.282
6	Incidence	26	Papua New Guinea	1	Male	22	All ages	1015	Osteoarthritis knee	3	Rate	2019	174.095	203.235	148.01
6	Incidence	26	Papua New Guinea	2	Female	22	All ages	1015	Osteoarthritis knee	3	Rate	2019	258.65	299.906	219.955
6	Incidence	26	Papua New Guinea	3	Both	22	All ages	1015	Osteoarthritis knee	3	Rate	2019	214.9	248.093	184.068
6	Incidence	29	Tonga	1	Male	22	All ages	1015	Osteoarthritis knee	3	Rate	2019	231.057	268.833	197.222
6	Incidence	29	Tonga	2	Female	22	All ages	1015	Osteoarthritis knee	3	Rate	2019	362.18	416.07	310.966
6	Incidence	29	Tonga	3	Both	22	All ages	1015	Osteoarthritis knee	3	Rate	2019	296.945	340.409	256.014
6	Incidence	15	Myanmar	1	Male	22	All ages	1015	Osteoarthritis knee	3	Rate	2019	198.163	231.439	169.204
6	Incidence	15	Myanmar	2	Female	22	All ages	1015	Osteoarthritis knee	3	Rate	2019	326.776	373.749	279.988
6	Incidence	15	Myanmar	3	Both	22	All ages	1015	Osteoarthritis knee	3	Rate	2019	264.912	303.664	227.139
6	Incidence	19	Timor-Leste	1	Male	22	All ages	1015	Osteoarthritis knee	3	Rate	2019	135.905	158.521	116.274
6	Incidence	19	Timor-Leste	2	Female	22	All ages	1015	Osteoarthritis knee	3	Rate	2019	200.15	231.427	170.087
6	Incidence	19	Timor-Leste	3	Both	22	All ages	1015	Osteoarthritis knee	3	Rate	2019	167.647	193.239	144.384
6	Incidence	45	Bulgaria	1	Male	22	All ages	1015	Osteoarthritis knee	3	Rate	2019	422.081	488.201	361.097
6	Incidence	45	Bulgaria	2	Female	22	All ages	1015	Osteoarthritis knee	3	Rate	2019	538.354	618.743	465.087
6	Incidence	45	Bulgaria	3	Both	22	All ages	1015	Osteoarthritis knee	3	Rate	2019	481.908	552.559	419.027
6	Incidence	12	Lao People's Democratic Republic	1	Male	22	All ages	1015	Osteoarthritis knee	3	Rate	2019	162.157	188.936	138.822
6	Incidence	12	Lao People's Democratic Republic	2	Female	22	All ages	1015	Osteoarthritis knee	3	Rate	2019	249.498	288.863	212.892
6	Incidence	12	Lao People's Democratic Republic	3	Both	22	All ages	1015	Osteoarthritis knee	3	Rate	2019	205.602	236.461	176.024
6	Incidence	41	Uzbekistan	1	Male	22	All ages	1015	Osteoarthritis knee	3	Rate	2019	175.353	206.264	148.301
6	Incidence	41	Uzbekistan	2	Female	22	All ages	1015	Osteoarthritis knee	3	Rate	2019	230.968	268.63	196.787
6	Incidence	41	Uzbekistan	3	Both	22	All ages	1015	Osteoarthritis knee	3	Rate	2019	203.211	238.385	172.969
6	Incidence	24	Marshall Islands	1	Male	22	All ages	1015	Osteoarthritis knee	3	Rate	2019	218.976	256.346	186.438
6	Incidence	24	Marshall Islands	2	Female	22	All ages	1015	Osteoarthritis knee	3	Rate	2019	331.314	386.325	280.621
6	Incidence	24	Marshall Islands	3	Both	22	All ages	1015	Osteoarthritis knee	3	Rate	2019	273.823	317.023	233.684
6	Incidence	7	Democratic People's Republic of Korea	1	Male	22	All ages	1015	Osteoarthritis knee	3	Rate	2019	350.567	408.606	297.474
6	Incidence	7	Democratic People's Republic of Korea	2	Female	22	All ages	1015	Osteoarthritis knee	3	Rate	2019	608.296	698.077	527.335
6	Incidence	7	Democratic People's Republic of Korea	3	Both	22	All ages	1015	Osteoarthritis knee	3	Rate	2019	480.073	550.629	415.837
6	Incidence	43	Albania	1	Male	22	All ages	1015	Osteoarthritis knee	3	Rate	2019	345.604	402.746	294.548
6	Incidence	43	Albania	2	Female	22	All ages	1015	Osteoarthritis knee	3	Rate	2019	439.515	515.258	377.041
6	Incidence	43	Albania	3	Both	22	All ages	1015	Osteoarthritis knee	3	Rate	2019	392.482	457.599	335.353
6	Incidence	35	Georgia	1	Male	22	All ages	1015	Osteoarthritis knee	3	Rate	2019	304.236	355.091	259.473
6	Incidence	35	Georgia	2	Female	22	All ages	1015	Osteoarthritis knee	3	Rate	2019	411.873	476.313	354.39
6	Incidence	35	Georgia	3	Both	22	All ages	1015	Osteoarthritis knee	3	Rate	2019	360.322	415.373	308.845
6	Incidence	38	Mongolia	1	Male	22	All ages	1015	Osteoarthritis knee	3	Rate	2019	186.536	219.085	158.999
6	Incidence	38	Mongolia	2	Female	22	All ages	1015	Osteoarthritis knee	3	Rate	2019	244.158	283.428	208.027
6	Incidence	38	Mongolia	3	Both	22	All ages	1015	Osteoarthritis knee	3	Rate	2019	215.734	251.072	184.132
6	Incidence	1	Global	1	Male	22	All ages	1015	Osteoarthritis knee	3	Rate	2019	308.798	354.93	266.594
6	Incidence	1	Global	2	Female	22	All ages	1015	Osteoarthritis knee	3	Rate	2019	454.458	518.141	394.479
6	Incidence	1	Global	3	Both	22	All ages	1015	Osteoarthritis knee	3	Rate	2019	381.398	435.223	330.346
6	Incidence	27	Samoa	1	Male	22	All ages	1015	Osteoarthritis knee	3	Rate	2019	228.705	267.899	193.022
6	Incidence	27	Samoa	2	Female	22	All ages	1015	Osteoarthritis knee	3	Rate	2019	336.127	390.158	288.833
6	Incidence	27	Samoa	3	Both	22	All ages	1015	Osteoarthritis knee	3	Rate	2019	280.853	324.08	240.157
6	Incidence	46	Croatia	1	Male	22	All ages	1015	Osteoarthritis knee	3	Rate	2019	414.078	481.263	354.464
6	Incidence	46	Croatia	2	Female	22	All ages	1015	Osteoarthritis knee	3	Rate	2019	520.856	603.144	450.009
6	Incidence	46	Croatia	3	Both	22	All ages	1015	Osteoarthritis knee	3	Rate	2019	469.085	543.555	404.165
6	Incidence	20	Viet Nam	1	Male	22	All ages	1015	Osteoarthritis knee	3	Rate	2019	224.493	263.142	190.63
6	Incidence	20	Viet Nam	2	Female	22	All ages	1015	Osteoarthritis knee	3	Rate	2019	365.207	426.123	313.793
6	Incidence	20	Viet Nam	3	Both	22	All ages	1015	Osteoarthritis knee	3	Rate	2019	295.49	343.824	254
6	Incidence	33	Armenia	1	Male	22	All ages	1015	Osteoarthritis knee	3	Rate	2019	278.91	325.597	236.207
6	Incidence	33	Armenia	2	Female	22	All ages	1015	Osteoarthritis knee	3	Rate	2019	375.709	436.042	319.979
6	Incidence	33	Armenia	3	Both	22	All ages	1015	Osteoarthritis knee	3	Rate	2019	328.988	382.285	280.388
6	Incidence	13	Malaysia	1	Male	22	All ages	1015	Osteoarthritis knee	3	Rate	2019	223.253	259.979	190.903
6	Incidence	13	Malaysia	2	Female	22	All ages	1015	Osteoarthritis knee	3	Rate	2019	338.685	390.797	290.013
6	Incidence	13	Malaysia	3	Both	22	All ages	1015	Osteoarthritis knee	3	Rate	2019	278.962	321.55	240.887
6	Incidence	17	Sri Lanka	1	Male	22	All ages	1015	Osteoarthritis knee	3	Rate	2019	250.943	289.9	213.328
6	Incidence	17	Sri Lanka	2	Female	22	All ages	1015	Osteoarthritis knee	3	Rate	2019	397.754	455.192	342.217
6	Incidence	17	Sri Lanka	3	Both	22	All ages	1015	Osteoarthritis knee	3	Rate	2019	326.801	375.275	282.229
6	Incidence	51	Poland	1	Male	22	All ages	1015	Osteoarthritis knee	3	Rate	2019	401.505	464.786	343.732
6	Incidence	51	Poland	2	Female	22	All ages	1015	Osteoarthritis knee	3	Rate	2019	502.587	580.892	435.669
6	Incidence	51	Poland	3	Both	22	All ages	1015	Osteoarthritis knee	3	Rate	2019	453.647	523.776	393.222
6	Incidence	30	Vanuatu	1	Male	22	All ages	1015	Osteoarthritis knee	3	Rate	2019	192.018	223.455	165.385
6	Incidence	30	Vanuatu	2	Female	22	All ages	1015	Osteoarthritis knee	3	Rate	2019	274.809	318.215	235.197
6	Incidence	30	Vanuatu	3	Both	22	All ages	1015	Osteoarthritis knee	3	Rate	2019	232.844	268.354	199.65
6	Incidence	58	Estonia	1	Male	22	All ages	1015	Osteoarthritis knee	3	Rate	2019	411.87	473.123	355.336
6	Incidence	58	Estonia	2	Female	22	All ages	1015	Osteoarthritis knee	3	Rate	2019	535.892	616.88	466.141
6	Incidence	58	Estonia	3	Both	22	All ages	1015	Osteoarthritis knee	3	Rate	2019	477.45	548.104	413.666
6	Incidence	36	Kazakhstan	1	Male	22	All ages	1015	Osteoarthritis knee	3	Rate	2019	229.674	266.327	194.307
6	Incidence	36	Kazakhstan	2	Female	22	All ages	1015	Osteoarthritis knee	3	Rate	2019	311.614	361.428	266.759
6	Incidence	36	Kazakhstan	3	Both	22	All ages	1015	Osteoarthritis knee	3	Rate	2019	271.925	315.09	231.644
6	Incidence	22	Fiji	1	Male	22	All ages	1015	Osteoarthritis knee	3	Rate	2019	279.659	324.409	236.827
6	Incidence	22	Fiji	2	Female	22	All ages	1015	Osteoarthritis knee	3	Rate	2019	424.027	487.115	364.401
6	Incidence	22	Fiji	3	Both	22	All ages	1015	Osteoarthritis knee	3	Rate	2019	350.849	403.329	301.511
6	Incidence	50	Montenegro	1	Male	22	All ages	1015	Osteoarthritis knee	3	Rate	2019	363.757	423.584	311.091
6	Incidence	50	Montenegro	2	Female	22	All ages	1015	Osteoarthritis knee	3	Rate	2019	464.229	534.154	399.889
6	Incidence	50	Montenegro	3	Both	22	All ages	1015	Osteoarthritis knee	3	Rate	2019	414.569	476.836	355.997
6	Incidence	61	Republic of Moldova	1	Male	22	All ages	1015	Osteoarthritis knee	3	Rate	2019	382.812	442.663	326.436
6	Incidence	61	Republic of Moldova	2	Female	22	All ages	1015	Osteoarthritis knee	3	Rate	2019	504.092	586.712	433.623
6	Incidence	61	Republic of Moldova	3	Both	22	All ages	1015	Osteoarthritis knee	3	Rate	2019	446.246	516.212	383.418
6	Incidence	68	Republic of Korea	1	Male	22	All ages	1015	Osteoarthritis knee	3	Rate	2019	578.478	674.967	491.713
6	Incidence	68	Republic of Korea	2	Female	22	All ages	1015	Osteoarthritis knee	3	Rate	2019	981.241	1113.96	851.131
6	Incidence	68	Republic of Korea	3	Both	22	All ages	1015	Osteoarthritis knee	3	Rate	2019	777.727	888.513	671.101
6	Incidence	78	Denmark	1	Male	22	All ages	1015	Osteoarthritis knee	3	Rate	2019	436.349	505.44	371.402
6	Incidence	78	Denmark	2	Female	22	All ages	1015	Osteoarthritis knee	3	Rate	2019	601.007	689.95	517.826
6	Incidence	78	Denmark	3	Both	22	All ages	1015	Osteoarthritis knee	3	Rate	2019	519.043	594.914	449.53
6	Incidence	39	Tajikistan	1	Male	22	All ages	1015	Osteoarthritis knee	3	Rate	2019	142.204	166.497	120.367
6	Incidence	39	Tajikistan	2	Female	22	All ages	1015	Osteoarthritis knee	3	Rate	2019	178.965	207.266	151.822
6	Incidence	39	Tajikistan	3	Both	22	All ages	1015	Osteoarthritis knee	3	Rate	2019	160.38	186.351	136.291
6	Incidence	54	Slovakia	1	Male	22	All ages	1015	Osteoarthritis knee	3	Rate	2019	386.26	451.422	328.591
6	Incidence	54	Slovakia	2	Female	22	All ages	1015	Osteoarthritis knee	3	Rate	2019	493.378	575.607	426.512
6	Incidence	54	Slovakia	3	Both	22	All ages	1015	Osteoarthritis knee	3	Rate	2019	441.088	514.639	381.177
6	Incidence	81	Germany	1	Male	22	All ages	1015	Osteoarthritis knee	3	Rate	2019	473.437	545.556	407.448
6	Incidence	81	Germany	2	Female	22	All ages	1015	Osteoarthritis knee	3	Rate	2019	688.306	788.746	598.592
6	Incidence	81	Germany	3	Both	22	All ages	1015	Osteoarthritis knee	3	Rate	2019	581.518	666.143	503.901
6	Incidence	88	Malta	1	Male	22	All ages	1015	Osteoarthritis knee	3	Rate	2019	463.576	536.787	398.501
6	Incidence	88	Malta	2	Female	22	All ages	1015	Osteoarthritis knee	3	Rate	2019	669.465	766.992	579.709
6	Incidence	88	Malta	3	Both	22	All ages	1015	Osteoarthritis knee	3	Rate	2019	566.618	648.827	492.267
6	Incidence	84	Ireland	1	Male	22	All ages	1015	Osteoarthritis knee	3	Rate	2019	394.587	452.872	341.566
6	Incidence	84	Ireland	2	Female	22	All ages	1015	Osteoarthritis knee	3	Rate	2019	562.926	645.687	489.986
6	Incidence	84	Ireland	3	Both	22	All ages	1015	Osteoarthritis knee	3	Rate	2019	479.656	546.74	417.465
6	Incidence	48	Hungary	1	Male	22	All ages	1015	Osteoarthritis knee	3	Rate	2019	411.66	474.009	351.282
6	Incidence	48	Hungary	2	Female	22	All ages	1015	Osteoarthritis knee	3	Rate	2019	532.7	611.685	462.809
6	Incidence	48	Hungary	3	Both	22	All ages	1015	Osteoarthritis knee	3	Rate	2019	475.046	543.397	411.878
6	Incidence	52	Romania	1	Male	22	All ages	1015	Osteoarthritis knee	3	Rate	2019	402.318	466.55	345.168
6	Incidence	52	Romania	2	Female	22	All ages	1015	Osteoarthritis knee	3	Rate	2019	511.945	591.826	442.655
6	Incidence	52	Romania	3	Both	22	All ages	1015	Osteoarthritis knee	3	Rate	2019	458.6	531.032	396.367
6	Incidence	55	Slovenia	1	Male	22	All ages	1015	Osteoarthritis knee	3	Rate	2019	429.332	492.798	368.414
6	Incidence	55	Slovenia	2	Female	22	All ages	1015	Osteoarthritis knee	3	Rate	2019	524.66	603.56	452.484
6	Incidence	55	Slovenia	3	Both	22	All ages	1015	Osteoarthritis knee	3	Rate	2019	477.381	549.164	412.645
6	Incidence	59	Latvia	1	Male	22	All ages	1015	Osteoarthritis knee	3	Rate	2019	423.669	489.532	363.315
6	Incidence	59	Latvia	2	Female	22	All ages	1015	Osteoarthritis knee	3	Rate	2019	556.799	642.755	479.541
6	Incidence	59	Latvia	3	Both	22	All ages	1015	Osteoarthritis knee	3	Rate	2019	495.476	570.492	426.96
6	Incidence	69	Singapore	1	Male	22	All ages	1015	Osteoarthritis knee	3	Rate	2019	532.046	614.291	454.711
6	Incidence	69	Singapore	2	Female	22	All ages	1015	Osteoarthritis knee	3	Rate	2019	817.347	933.284	712.446
6	Incidence	69	Singapore	3	Both	22	All ages	1015	Osteoarthritis knee	3	Rate	2019	671.533	768.625	584.172
6	Incidence	82	Greece	1	Male	22	All ages	1015	Osteoarthritis knee	3	Rate	2019	471.218	539.091	406.503
6	Incidence	82	Greece	2	Female	22	All ages	1015	Osteoarthritis knee	3	Rate	2019	679.838	780.055	591.358
6	Incidence	82	Greece	3	Both	22	All ages	1015	Osteoarthritis knee	3	Rate	2019	578.339	660.022	502.537
6	Incidence	86	Italy	1	Male	22	All ages	1015	Osteoarthritis knee	3	Rate	2019	488.908	559.845	423.643
6	Incidence	86	Italy	2	Female	22	All ages	1015	Osteoarthritis knee	3	Rate	2019	711.33	813.022	621.573
6	Incidence	86	Italy	3	Both	22	All ages	1015	Osteoarthritis knee	3	Rate	2019	603.125	690.371	525.717
6	Incidence	79	Finland	1	Male	22	All ages	1015	Osteoarthritis knee	3	Rate	2019	457.442	530.035	396.042
6	Incidence	79	Finland	2	Female	22	All ages	1015	Osteoarthritis knee	3	Rate	2019	660.776	759.822	570.321
6	Incidence	79	Finland	3	Both	22	All ages	1015	Osteoarthritis knee	3	Rate	2019	560.466	646.758	485.482
6	Incidence	85	Israel	1	Male	22	All ages	1015	Osteoarthritis knee	3	Rate	2019	306.312	351.433	264.015
6	Incidence	85	Israel	2	Female	22	All ages	1015	Osteoarthritis knee	3	Rate	2019	458.969	528.703	397.192
6	Incidence	85	Israel	3	Both	22	All ages	1015	Osteoarthritis knee	3	Rate	2019	382.983	438.88	332.775
6	Incidence	90	Norway	1	Male	22	All ages	1015	Osteoarthritis knee	3	Rate	2019	418.514	480.914	360.612
6	Incidence	90	Norway	2	Female	22	All ages	1015	Osteoarthritis knee	3	Rate	2019	601.687	689.253	522.057
6	Incidence	90	Norway	3	Both	22	All ages	1015	Osteoarthritis knee	3	Rate	2019	509.284	583.188	439.664
6	Incidence	72	New Zealand	1	Male	22	All ages	1015	Osteoarthritis knee	3	Rate	2019	468.838	537.948	403.3
6	Incidence	72	New Zealand	2	Female	22	All ages	1015	Osteoarthritis knee	3	Rate	2019	648.487	740.484	563
6	Incidence	72	New Zealand	3	Both	22	All ages	1015	Osteoarthritis knee	3	Rate	2019	561.115	640.881	486.469
6	Incidence	89	Netherlands	1	Male	22	All ages	1015	Osteoarthritis knee	3	Rate	2019	477.833	552.77	410.138
6	Incidence	89	Netherlands	2	Female	22	All ages	1015	Osteoarthritis knee	3	Rate	2019	659.003	758.542	575.36
6	Incidence	89	Netherlands	3	Both	22	All ages	1015	Osteoarthritis knee	3	Rate	2019	569.113	656.378	493.831
6	Incidence	60	Lithuania	1	Male	22	All ages	1015	Osteoarthritis knee	3	Rate	2019	421.707	484.758	360.07
6	Incidence	60	Lithuania	2	Female	22	All ages	1015	Osteoarthritis knee	3	Rate	2019	554.287	642.229	476.281
6	Incidence	60	Lithuania	3	Both	22	All ages	1015	Osteoarthritis knee	3	Rate	2019	493.164	567.986	424.84
6	Incidence	76	Belgium	1	Male	22	All ages	1015	Osteoarthritis knee	3	Rate	2019	435.497	503.774	374.372
6	Incidence	76	Belgium	2	Female	22	All ages	1015	Osteoarthritis knee	3	Rate	2019	622.68	714.365	541.013
6	Incidence	76	Belgium	3	Both	22	All ages	1015	Osteoarthritis knee	3	Rate	2019	530.575	610.546	462.482
6	Incidence	67	Japan	1	Male	22	All ages	1015	Osteoarthritis knee	3	Rate	2019	591.641	679.405	516.665
6	Incidence	67	Japan	2	Female	22	All ages	1015	Osteoarthritis knee	3	Rate	2019	909.271	1026.11	803.508
6	Incidence	67	Japan	3	Both	22	All ages	1015	Osteoarthritis knee	3	Rate	2019	754.492	854.426	664.6
6	Incidence	57	Belarus	1	Male	22	All ages	1015	Osteoarthritis knee	3	Rate	2019	392.514	459.427	334.951
6	Incidence	57	Belarus	2	Female	22	All ages	1015	Osteoarthritis knee	3	Rate	2019	522.754	604.258	451.049
6	Incidence	57	Belarus	3	Both	22	All ages	1015	Osteoarthritis knee	3	Rate	2019	462.052	535.646	395.513
6	Incidence	71	Australia	1	Male	22	All ages	1015	Osteoarthritis knee	3	Rate	2019	464.859	539.335	402.89
6	Incidence	71	Australia	2	Female	22	All ages	1015	Osteoarthritis knee	3	Rate	2019	634.918	732.767	548.547
6	Incidence	71	Australia	3	Both	22	All ages	1015	Osteoarthritis knee	3	Rate	2019	550.973	636.52	480.08
6	Incidence	63	Ukraine	1	Male	22	All ages	1015	Osteoarthritis knee	3	Rate	2019	407.524	472.492	347.21
6	Incidence	63	Ukraine	2	Female	22	All ages	1015	Osteoarthritis knee	3	Rate	2019	518.834	599.642	446.851
6	Incidence	63	Ukraine	3	Both	22	All ages	1015	Osteoarthritis knee	3	Rate	2019	467.555	537.104	402.148
6	Incidence	87	Luxembourg	1	Male	22	All ages	1015	Osteoarthritis knee	3	Rate	2019	419.54	487.925	358.805
6	Incidence	87	Luxembourg	2	Female	22	All ages	1015	Osteoarthritis knee	3	Rate	2019	591.027	676.243	513.588
6	Incidence	87	Luxembourg	3	Both	22	All ages	1015	Osteoarthritis knee	3	Rate	2019	504.794	576.322	437.869
6	Incidence	80	France	1	Male	22	All ages	1015	Osteoarthritis knee	3	Rate	2019	424.955	493.574	363.553
6	Incidence	80	France	2	Female	22	All ages	1015	Osteoarthritis knee	3	Rate	2019	616.332	705.254	536.075
6	Incidence	80	France	3	Both	22	All ages	1015	Osteoarthritis knee	3	Rate	2019	523.544	599.678	454.513
6	Incidence	74	Andorra	1	Male	22	All ages	1015	Osteoarthritis knee	3	Rate	2019	483	560.39	413.521
6	Incidence	74	Andorra	2	Female	22	All ages	1015	Osteoarthritis knee	3	Rate	2019	666.905	765.859	569.328
6	Incidence	74	Andorra	3	Both	22	All ages	1015	Osteoarthritis knee	3	Rate	2019	572.513	659.713	495.235
6	Incidence	91	Portugal	1	Male	22	All ages	1015	Osteoarthritis knee	3	Rate	2019	472.569	539.899	407.254
6	Incidence	91	Portugal	2	Female	22	All ages	1015	Osteoarthritis knee	3	Rate	2019	707.241	808.372	614.172
6	Incidence	91	Portugal	3	Both	22	All ages	1015	Osteoarthritis knee	3	Rate	2019	595.671	680.977	518.858
6	Incidence	94	Switzerland	1	Male	22	All ages	1015	Osteoarthritis knee	3	Rate	2019	438.018	505.859	378.783
6	Incidence	94	Switzerland	2	Female	22	All ages	1015	Osteoarthritis knee	3	Rate	2019	626.613	721.823	541.257
6	Incidence	94	Switzerland	3	Both	22	All ages	1015	Osteoarthritis knee	3	Rate	2019	532.687	607.518	459.891
6	Incidence	49	North Macedonia	1	Male	22	All ages	1015	Osteoarthritis knee	3	Rate	2019	366.511	424.532	315.096
6	Incidence	49	North Macedonia	2	Female	22	All ages	1015	Osteoarthritis knee	3	Rate	2019	453.72	522.913	389.173
6	Incidence	49	North Macedonia	3	Both	22	All ages	1015	Osteoarthritis knee	3	Rate	2019	409.434	472.634	352.851
6	Incidence	53	Serbia	1	Male	22	All ages	1015	Osteoarthritis knee	3	Rate	2019	382.962	445.031	327.685
6	Incidence	53	Serbia	2	Female	22	All ages	1015	Osteoarthritis knee	3	Rate	2019	488.408	563.424	420.598
6	Incidence	53	Serbia	3	Both	22	All ages	1015	Osteoarthritis knee	3	Rate	2019	436.111	504.154	374.969
6	Incidence	83	Iceland	1	Male	22	All ages	1015	Osteoarthritis knee	3	Rate	2019	396.371	455.223	342.141
6	Incidence	83	Iceland	2	Female	22	All ages	1015	Osteoarthritis knee	3	Rate	2019	569.535	653.88	491.314
6	Incidence	83	Iceland	3	Both	22	All ages	1015	Osteoarthritis knee	3	Rate	2019	482.075	551.937	418.747
6	Incidence	108	Belize	1	Male	22	All ages	1015	Osteoarthritis knee	3	Rate	2019	271.652	312.602	231.959
6	Incidence	108	Belize	2	Female	22	All ages	1015	Osteoarthritis knee	3	Rate	2019	345.843	401.914	296.208
6	Incidence	108	Belize	3	Both	22	All ages	1015	Osteoarthritis knee	3	Rate	2019	308.919	354.028	265.846
6	Incidence	66	Brunei Darussalam	1	Male	22	All ages	1015	Osteoarthritis knee	3	Rate	2019	338.336	392.275	285.462
6	Incidence	66	Brunei Darussalam	2	Female	22	All ages	1015	Osteoarthritis knee	3	Rate	2019	574.96	663.818	494.86
6	Incidence	66	Brunei Darussalam	3	Both	22	All ages	1015	Osteoarthritis knee	3	Rate	2019	450.983	518.813	386.92
6	Incidence	77	Cyprus	1	Male	22	All ages	1015	Osteoarthritis knee	3	Rate	2019	379.277	438.413	329.176
6	Incidence	77	Cyprus	2	Female	22	All ages	1015	Osteoarthritis knee	3	Rate	2019	562.305	649.125	489.931
6	Incidence	77	Cyprus	3	Both	22	All ages	1015	Osteoarthritis knee	3	Rate	2019	471.843	541.581	412.037
6	Incidence	121	Bolivia (Plurinational State of)	1	Male	22	All ages	1015	Osteoarthritis knee	3	Rate	2019	242.489	278.794	209.04
6	Incidence	121	Bolivia (Plurinational State of)	2	Female	22	All ages	1015	Osteoarthritis knee	3	Rate	2019	350.246	402.532	304.05
6	Incidence	121	Bolivia (Plurinational State of)	3	Both	22	All ages	1015	Osteoarthritis knee	3	Rate	2019	296.308	340.712	257.098
6	Incidence	111	Dominican Republic	1	Male	22	All ages	1015	Osteoarthritis knee	3	Rate	2019	297.271	343.693	254.558
6	Incidence	111	Dominican Republic	2	Female	22	All ages	1015	Osteoarthritis knee	3	Rate	2019	390.129	448.736	336.622
6	Incidence	111	Dominican Republic	3	Both	22	All ages	1015	Osteoarthritis knee	3	Rate	2019	343.44	395.605	297.757
6	Incidence	101	Canada	1	Male	22	All ages	1015	Osteoarthritis knee	3	Rate	2019	313.406	365.253	267.784
6	Incidence	101	Canada	2	Female	22	All ages	1015	Osteoarthritis knee	3	Rate	2019	421.908	486.533	361.104
6	Incidence	101	Canada	3	Both	22	All ages	1015	Osteoarthritis knee	3	Rate	2019	368.519	424.439	315.39
6	Incidence	97	Argentina	1	Male	22	All ages	1015	Osteoarthritis knee	3	Rate	2019	351.384	405.253	302.083
6	Incidence	97	Argentina	2	Female	22	All ages	1015	Osteoarthritis knee	3	Rate	2019	493.693	565.19	431.538
6	Incidence	97	Argentina	3	Both	22	All ages	1015	Osteoarthritis knee	3	Rate	2019	424.329	486.036	369.195
6	Incidence	128	Guatemala	1	Male	22	All ages	1015	Osteoarthritis knee	3	Rate	2019	196.525	225.242	169.858
6	Incidence	128	Guatemala	2	Female	22	All ages	1015	Osteoarthritis knee	3	Rate	2019	291.259	331.649	251.397
6	Incidence	128	Guatemala	3	Both	22	All ages	1015	Osteoarthritis knee	3	Rate	2019	245.208	279.144	212.705
6	Incidence	75	Austria	1	Male	22	All ages	1015	Osteoarthritis knee	3	Rate	2019	446.873	513.082	385.749
6	Incidence	75	Austria	2	Female	22	All ages	1015	Osteoarthritis knee	3	Rate	2019	652.502	753.658	566.488
6	Incidence	75	Austria	3	Both	22	All ages	1015	Osteoarthritis knee	3	Rate	2019	551.166	632.351	478.374
6	Incidence	117	Saint Vincent and the Grenadines	1	Male	22	All ages	1015	Osteoarthritis knee	3	Rate	2019	401.999	462.314	345.552
6	Incidence	117	Saint Vincent and the Grenadines	2	Female	22	All ages	1015	Osteoarthritis knee	3	Rate	2019	496.28	569.877	425.913
6	Incidence	117	Saint Vincent and the Grenadines	3	Both	22	All ages	1015	Osteoarthritis knee	3	Rate	2019	448.068	513.994	384.775
6	Incidence	106	Bahamas	1	Male	22	All ages	1015	Osteoarthritis knee	3	Rate	2019	379.562	440.149	322.439
6	Incidence	106	Bahamas	2	Female	22	All ages	1015	Osteoarthritis knee	3	Rate	2019	511.555	589.023	438.577
6	Incidence	106	Bahamas	3	Both	22	All ages	1015	Osteoarthritis knee	3	Rate	2019	447.741	516.182	383.196
6	Incidence	92	Spain	1	Male	22	All ages	1015	Osteoarthritis knee	3	Rate	2019	436.956	504.523	376.277
6	Incidence	92	Spain	2	Female	22	All ages	1015	Osteoarthritis knee	3	Rate	2019	687.498	781.136	593.272
6	Incidence	92	Spain	3	Both	22	All ages	1015	Osteoarthritis knee	3	Rate	2019	564.862	644.481	488.645
6	Incidence	62	Russian Federation	1	Male	22	All ages	1015	Osteoarthritis knee	3	Rate	2019	398.204	461.576	339.236
6	Incidence	62	Russian Federation	2	Female	22	All ages	1015	Osteoarthritis knee	3	Rate	2019	504.239	581.481	434.21
6	Incidence	62	Russian Federation	3	Both	22	All ages	1015	Osteoarthritis knee	3	Rate	2019	454.869	527.283	390.917
6	Incidence	130	Mexico	1	Male	22	All ages	1015	Osteoarthritis knee	3	Rate	2019	337.559	387.826	291.073
6	Incidence	130	Mexico	2	Female	22	All ages	1015	Osteoarthritis knee	3	Rate	2019	442.103	507.221	380.921
6	Incidence	130	Mexico	3	Both	22	All ages	1015	Osteoarthritis knee	3	Rate	2019	390.967	449.038	337.732
6	Incidence	109	Cuba	1	Male	22	All ages	1015	Osteoarthritis knee	3	Rate	2019	488.841	565.537	418.535
6	Incidence	109	Cuba	2	Female	22	All ages	1015	Osteoarthritis knee	3	Rate	2019	651.697	750.556	559.12
6	Incidence	109	Cuba	3	Both	22	All ages	1015	Osteoarthritis knee	3	Rate	2019	570.664	659.119	490.7
6	Incidence	93	Sweden	1	Male	22	All ages	1015	Osteoarthritis knee	3	Rate	2019	374.373	432.702	320.824
6	Incidence	93	Sweden	2	Female	22	All ages	1015	Osteoarthritis knee	3	Rate	2019	523.78	609.936	450.346
6	Incidence	93	Sweden	3	Both	22	All ages	1015	Osteoarthritis knee	3	Rate	2019	448.71	519.265	385.83
6	Incidence	114	Haiti	1	Male	22	All ages	1015	Osteoarthritis knee	3	Rate	2019	196.092	227.616	166.77
6	Incidence	114	Haiti	2	Female	22	All ages	1015	Osteoarthritis knee	3	Rate	2019	268.389	309.83	230.809
6	Incidence	114	Haiti	3	Both	22	All ages	1015	Osteoarthritis knee	3	Rate	2019	233.328	270.13	200.951
6	Incidence	112	Grenada	1	Male	22	All ages	1015	Osteoarthritis knee	3	Rate	2019	368.845	429.527	311.678
6	Incidence	112	Grenada	2	Female	22	All ages	1015	Osteoarthritis knee	3	Rate	2019	478.938	551.73	412.415
6	Incidence	112	Grenada	3	Both	22	All ages	1015	Osteoarthritis knee	3	Rate	2019	422.585	488.905	362.215
6	Incidence	133	Venezuela (Bolivarian Republic of)	1	Male	22	All ages	1015	Osteoarthritis knee	3	Rate	2019	355.319	412.873	305.736
6	Incidence	133	Venezuela (Bolivarian Republic of)	2	Female	22	All ages	1015	Osteoarthritis knee	3	Rate	2019	466.809	537.402	401.485
6	Incidence	133	Venezuela (Bolivarian Republic of)	3	Both	22	All ages	1015	Osteoarthritis knee	3	Rate	2019	412.096	474.258	357.454
6	Incidence	126	Costa Rica	1	Male	22	All ages	1015	Osteoarthritis knee	3	Rate	2019	355.413	408.663	304.066
6	Incidence	126	Costa Rica	2	Female	22	All ages	1015	Osteoarthritis knee	3	Rate	2019	479.113	553.807	411.411
6	Incidence	126	Costa Rica	3	Both	22	All ages	1015	Osteoarthritis knee	3	Rate	2019	419.195	482.086	361.022
6	Incidence	122	Ecuador	1	Male	22	All ages	1015	Osteoarthritis knee	3	Rate	2019	281.648	315.333	248.662
6	Incidence	122	Ecuador	2	Female	22	All ages	1015	Osteoarthritis knee	3	Rate	2019	433.972	490.595	379.866
6	Incidence	122	Ecuador	3	Both	22	All ages	1015	Osteoarthritis knee	3	Rate	2019	358.139	402.788	315.373
6	Incidence	118	Suriname	1	Male	22	All ages	1015	Osteoarthritis knee	3	Rate	2019	360.836	417.963	307.651
6	Incidence	118	Suriname	2	Female	22	All ages	1015	Osteoarthritis knee	3	Rate	2019	482.791	554.17	414.126
6	Incidence	118	Suriname	3	Both	22	All ages	1015	Osteoarthritis knee	3	Rate	2019	422.474	484.675	362
6	Incidence	129	Honduras	1	Male	22	All ages	1015	Osteoarthritis knee	3	Rate	2019	214.016	249.167	183.866
6	Incidence	129	Honduras	2	Female	22	All ages	1015	Osteoarthritis knee	3	Rate	2019	291.959	332.795	252.845
6	Incidence	129	Honduras	3	Both	22	All ages	1015	Osteoarthritis knee	3	Rate	2019	254.014	291.865	220.021
6	Incidence	110	Dominica	1	Male	22	All ages	1015	Osteoarthritis knee	3	Rate	2019	407.659	472.15	348.52
6	Incidence	110	Dominica	2	Female	22	All ages	1015	Osteoarthritis knee	3	Rate	2019	507.146	580.996	438.918
6	Incidence	110	Dominica	3	Both	22	All ages	1015	Osteoarthritis knee	3	Rate	2019	456.371	525.116	393.816
6	Incidence	107	Barbados	1	Male	22	All ages	1015	Osteoarthritis knee	3	Rate	2019	482.997	556.067	412.993
6	Incidence	107	Barbados	2	Female	22	All ages	1015	Osteoarthritis knee	3	Rate	2019	648.048	746.883	558.928
6	Incidence	107	Barbados	3	Both	22	All ages	1015	Osteoarthritis knee	3	Rate	2019	568.492	653.522	490.42
6	Incidence	98	Chile	1	Male	22	All ages	1015	Osteoarthritis knee	3	Rate	2019	405.81	467.89	345.982
6	Incidence	98	Chile	2	Female	22	All ages	1015	Osteoarthritis knee	3	Rate	2019	576.232	659.855	492.037
6	Incidence	98	Chile	3	Both	22	All ages	1015	Osteoarthritis knee	3	Rate	2019	492.603	566.006	421.632
6	Incidence	131	Nicaragua	1	Male	22	All ages	1015	Osteoarthritis knee	3	Rate	2019	238.274	275.137	204.428
6	Incidence	131	Nicaragua	2	Female	22	All ages	1015	Osteoarthritis knee	3	Rate	2019	342.76	393.815	297.143
6	Incidence	131	Nicaragua	3	Both	22	All ages	1015	Osteoarthritis knee	3	Rate	2019	291.193	334.188	251.912
6	Incidence	141	Egypt	1	Male	22	All ages	1015	Osteoarthritis knee	3	Rate	2019	235.566	271.194	202.321
6	Incidence	141	Egypt	2	Female	22	All ages	1015	Osteoarthritis knee	3	Rate	2019	279.58	322.504	239.269
6	Incidence	141	Egypt	3	Both	22	All ages	1015	Osteoarthritis knee	3	Rate	2019	256.761	294.516	219.886
6	Incidence	102	United States of America	1	Male	22	All ages	1015	Osteoarthritis knee	3	Rate	2019	456.58	523.328	398.236
6	Incidence	102	United States of America	2	Female	22	All ages	1015	Osteoarthritis knee	3	Rate	2019	637.719	727.243	561.642
6	Incidence	102	United States of America	3	Both	22	All ages	1015	Osteoarthritis knee	3	Rate	2019	548.641	626.058	481.315
6	Incidence	95	United Kingdom	1	Male	22	All ages	1015	Osteoarthritis knee	3	Rate	2019	463.095	531	401.826
6	Incidence	95	United Kingdom	2	Female	22	All ages	1015	Osteoarthritis knee	3	Rate	2019	648.561	738.486	564.777
6	Incidence	95	United Kingdom	3	Both	22	All ages	1015	Osteoarthritis knee	3	Rate	2019	556.803	636.367	483.691
6	Incidence	99	Uruguay	1	Male	22	All ages	1015	Osteoarthritis knee	3	Rate	2019	405.861	471.127	351.226
6	Incidence	99	Uruguay	2	Female	22	All ages	1015	Osteoarthritis knee	3	Rate	2019	574.668	656.198	496.266
6	Incidence	99	Uruguay	3	Both	22	All ages	1015	Osteoarthritis knee	3	Rate	2019	493.705	567.188	427.947
6	Incidence	123	Peru	1	Male	22	All ages	1015	Osteoarthritis knee	3	Rate	2019	296.503	341.531	255.95
6	Incidence	123	Peru	2	Female	22	All ages	1015	Osteoarthritis knee	3	Rate	2019	434.666	494.65	372.986
6	Incidence	123	Peru	3	Both	22	All ages	1015	Osteoarthritis knee	3	Rate	2019	365.439	418.57	316.748
6	Incidence	119	Trinidad and Tobago	1	Male	22	All ages	1015	Osteoarthritis knee	3	Rate	2019	436.608	504.06	370.279
6	Incidence	119	Trinidad and Tobago	2	Female	22	All ages	1015	Osteoarthritis knee	3	Rate	2019	562.881	645.181	485.87
6	Incidence	119	Trinidad and Tobago	3	Both	22	All ages	1015	Osteoarthritis knee	3	Rate	2019	499.521	572.613	430.234
6	Incidence	127	El Salvador	1	Male	22	All ages	1015	Osteoarthritis knee	3	Rate	2019	273.702	315.009	236.182
6	Incidence	127	El Salvador	2	Female	22	All ages	1015	Osteoarthritis knee	3	Rate	2019	414.357	475.95	354.773
6	Incidence	127	El Salvador	3	Both	22	All ages	1015	Osteoarthritis knee	3	Rate	2019	348.457	399.62	299.77
6	Incidence	105	Antigua and Barbuda	1	Male	22	All ages	1015	Osteoarthritis knee	3	Rate	2019	396.89	455.713	339.594
6	Incidence	105	Antigua and Barbuda	2	Female	22	All ages	1015	Osteoarthritis knee	3	Rate	2019	529.664	612.452	452.903
6	Incidence	105	Antigua and Barbuda	3	Both	22	All ages	1015	Osteoarthritis knee	3	Rate	2019	464.773	536.11	399.247
6	Incidence	136	Paraguay	1	Male	22	All ages	1015	Osteoarthritis knee	3	Rate	2019	270.803	312.874	232.759
6	Incidence	136	Paraguay	2	Female	22	All ages	1015	Osteoarthritis knee	3	Rate	2019	363.295	416.697	313.562
6	Incidence	136	Paraguay	3	Both	22	All ages	1015	Osteoarthritis knee	3	Rate	2019	316.488	362.565	272.999
6	Incidence	116	Saint Lucia	1	Male	22	All ages	1015	Osteoarthritis knee	3	Rate	2019	413.482	476.118	353.421
6	Incidence	116	Saint Lucia	2	Female	22	All ages	1015	Osteoarthritis knee	3	Rate	2019	539.327	624.43	464.657
6	Incidence	116	Saint Lucia	3	Both	22	All ages	1015	Osteoarthritis knee	3	Rate	2019	476.744	547.059	410.514
6	Incidence	125	Colombia	1	Male	22	All ages	1015	Osteoarthritis knee	3	Rate	2019	339.121	391.869	291.1
6	Incidence	125	Colombia	2	Female	22	All ages	1015	Osteoarthritis knee	3	Rate	2019	470.094	540.375	404.242
6	Incidence	125	Colombia	3	Both	22	All ages	1015	Osteoarthritis knee	3	Rate	2019	406.083	464.417	350.692
6	Incidence	151	Qatar	1	Male	22	All ages	1015	Osteoarthritis knee	3	Rate	2019	267.66	316.071	224.261
6	Incidence	151	Qatar	2	Female	22	All ages	1015	Osteoarthritis knee	3	Rate	2019	292.584	339.963	246.738
6	Incidence	151	Qatar	3	Both	22	All ages	1015	Osteoarthritis knee	3	Rate	2019	273.988	321.337	228.848
6	Incidence	115	Jamaica	1	Male	22	All ages	1015	Osteoarthritis knee	3	Rate	2019	341.252	392.231	291.97
6	Incidence	115	Jamaica	2	Female	22	All ages	1015	Osteoarthritis knee	3	Rate	2019	440.279	506.773	380.097
6	Incidence	115	Jamaica	3	Both	22	All ages	1015	Osteoarthritis knee	3	Rate	2019	391.106	447.534	337.38
6	Incidence	154	Tunisia	1	Male	22	All ages	1015	Osteoarthritis knee	3	Rate	2019	327.604	379.227	279.682
6	Incidence	154	Tunisia	2	Female	22	All ages	1015	Osteoarthritis knee	3	Rate	2019	412.978	474.351	355.957
6	Incidence	154	Tunisia	3	Both	22	All ages	1015	Osteoarthritis knee	3	Rate	2019	370.461	425.635	318.46
6	Incidence	168	Angola	1	Male	22	All ages	1015	Osteoarthritis knee	3	Rate	2019	131.936	153.103	111.603
6	Incidence	168	Angola	2	Female	22	All ages	1015	Osteoarthritis knee	3	Rate	2019	166.664	193.937	141.635
6	Incidence	168	Angola	3	Both	22	All ages	1015	Osteoarthritis knee	3	Rate	2019	149.815	173.751	127.615
6	Incidence	143	Iraq	1	Male	22	All ages	1015	Osteoarthritis knee	3	Rate	2019	195.644	226.893	166.393
6	Incidence	143	Iraq	2	Female	22	All ages	1015	Osteoarthritis knee	3	Rate	2019	247.912	286.518	211.131
6	Incidence	143	Iraq	3	Both	22	All ages	1015	Osteoarthritis knee	3	Rate	2019	221.146	255.722	188.349
6	Incidence	146	Lebanon	1	Male	22	All ages	1015	Osteoarthritis knee	3	Rate	2019	270.127	310.967	233.013
6	Incidence	146	Lebanon	2	Female	22	All ages	1015	Osteoarthritis knee	3	Rate	2019	373.279	430.914	320.53
6	Incidence	146	Lebanon	3	Both	22	All ages	1015	Osteoarthritis knee	3	Rate	2019	322.518	370.709	278.382
6	Incidence	139	Algeria	1	Male	22	All ages	1015	Osteoarthritis knee	3	Rate	2019	269.403	311.85	229.531
6	Incidence	139	Algeria	2	Female	22	All ages	1015	Osteoarthritis knee	3	Rate	2019	335.462	386.63	286.233
6	Incidence	139	Algeria	3	Both	22	All ages	1015	Osteoarthritis knee	3	Rate	2019	301.995	348.309	259.188
6	Incidence	164	Nepal	1	Male	22	All ages	1015	Osteoarthritis knee	3	Rate	2019	214.191	245.252	184.948
6	Incidence	164	Nepal	2	Female	22	All ages	1015	Osteoarthritis knee	3	Rate	2019	293.212	336.293	253.303
6	Incidence	164	Nepal	3	Both	22	All ages	1015	Osteoarthritis knee	3	Rate	2019	255.547	293.845	220.987
6	Incidence	157	Yemen	1	Male	22	All ages	1015	Osteoarthritis knee	3	Rate	2019	135.254	155.564	115.998
6	Incidence	157	Yemen	2	Female	22	All ages	1015	Osteoarthritis knee	3	Rate	2019	173.378	199.883	146.655
6	Incidence	157	Yemen	3	Both	22	All ages	1015	Osteoarthritis knee	3	Rate	2019	154.102	177.629	131.742
6	Incidence	171	Democratic Republic of the Congo	1	Male	22	All ages	1015	Osteoarthritis knee	3	Rate	2019	136.425	159.651	115.666
6	Incidence	171	Democratic Republic of the Congo	2	Female	22	All ages	1015	Osteoarthritis knee	3	Rate	2019	169.023	194.676	144.135
6	Incidence	171	Democratic Republic of the Congo	3	Both	22	All ages	1015	Osteoarthritis knee	3	Rate	2019	152.707	176.678	129.965
6	Incidence	113	Guyana	1	Male	22	All ages	1015	Osteoarthritis knee	3	Rate	2019	292.604	339.871	247.986
6	Incidence	113	Guyana	2	Female	22	All ages	1015	Osteoarthritis knee	3	Rate	2019	390.562	453.195	335.789
6	Incidence	113	Guyana	3	Both	22	All ages	1015	Osteoarthritis knee	3	Rate	2019	342.091	397.248	293.13
6	Incidence	148	Morocco	1	Male	22	All ages	1015	Osteoarthritis knee	3	Rate	2019	279.128	325.551	238.685
6	Incidence	148	Morocco	2	Female	22	All ages	1015	Osteoarthritis knee	3	Rate	2019	349.032	404.264	298.972
6	Incidence	148	Morocco	3	Both	22	All ages	1015	Osteoarthritis knee	3	Rate	2019	313.882	363.096	268.536
6	Incidence	160	Afghanistan	1	Male	22	All ages	1015	Osteoarthritis knee	3	Rate	2019	117.287	138.217	97.7708
6	Incidence	160	Afghanistan	2	Female	22	All ages	1015	Osteoarthritis knee	3	Rate	2019	151.262	177.53	127.202
6	Incidence	160	Afghanistan	3	Both	22	All ages	1015	Osteoarthritis knee	3	Rate	2019	133.832	156.784	112.944
6	Incidence	132	Panama	1	Male	22	All ages	1015	Osteoarthritis knee	3	Rate	2019	318.796	369.343	275.096
6	Incidence	132	Panama	2	Female	22	All ages	1015	Osteoarthritis knee	3	Rate	2019	417.391	480.574	360.908
6	Incidence	132	Panama	3	Both	22	All ages	1015	Osteoarthritis knee	3	Rate	2019	367.73	423.843	318.054
6	Incidence	152	Saudi Arabia	1	Male	22	All ages	1015	Osteoarthritis knee	3	Rate	2019	283.215	333.272	237.962
6	Incidence	152	Saudi Arabia	2	Female	22	All ages	1015	Osteoarthritis knee	3	Rate	2019	309.968	361.255	262.314
6	Incidence	152	Saudi Arabia	3	Both	22	All ages	1015	Osteoarthritis knee	3	Rate	2019	294.355	342.954	249.569
6	Incidence	144	Jordan	1	Male	22	All ages	1015	Osteoarthritis knee	3	Rate	2019	228.555	267.016	195.349
6	Incidence	144	Jordan	2	Female	22	All ages	1015	Osteoarthritis knee	3	Rate	2019	273.275	316.072	233.402
6	Incidence	144	Jordan	3	Both	22	All ages	1015	Osteoarthritis knee	3	Rate	2019	249.392	287.942	213.386
6	Incidence	181	Madagascar	1	Male	22	All ages	1015	Osteoarthritis knee	3	Rate	2019	144.235	169.378	122.366
6	Incidence	181	Madagascar	2	Female	22	All ages	1015	Osteoarthritis knee	3	Rate	2019	172.087	202.44	145.419
6	Incidence	181	Madagascar	3	Both	22	All ages	1015	Osteoarthritis knee	3	Rate	2019	158.158	183.187	133.993
6	Incidence	140	Bahrain	1	Male	22	All ages	1015	Osteoarthritis knee	3	Rate	2019	409.903	477.81	344.801
6	Incidence	140	Bahrain	2	Female	22	All ages	1015	Osteoarthritis knee	3	Rate	2019	408.414	478.57	345.966
6	Incidence	140	Bahrain	3	Both	22	All ages	1015	Osteoarthritis knee	3	Rate	2019	409.34	473.225	345.616
6	Incidence	169	Central African Republic	1	Male	22	All ages	1015	Osteoarthritis knee	3	Rate	2019	143.959	168.369	122.008
6	Incidence	169	Central African Republic	2	Female	22	All ages	1015	Osteoarthritis knee	3	Rate	2019	170.94	198.042	144.761
6	Incidence	169	Central African Republic	3	Both	22	All ages	1015	Osteoarthritis knee	3	Rate	2019	157.729	183.017	134.553
6	Incidence	155	Turkey	1	Male	22	All ages	1015	Osteoarthritis knee	3	Rate	2019	340.003	393.533	292.267
6	Incidence	155	Turkey	2	Female	22	All ages	1015	Osteoarthritis knee	3	Rate	2019	452.853	518.023	387.218
6	Incidence	155	Turkey	3	Both	22	All ages	1015	Osteoarthritis knee	3	Rate	2019	395.841	454.251	341.938
6	Incidence	161	Bangladesh	1	Male	22	All ages	1015	Osteoarthritis knee	3	Rate	2019	238.928	274.556	208.613
6	Incidence	161	Bangladesh	2	Female	22	All ages	1015	Osteoarthritis knee	3	Rate	2019	303.711	348.197	263.875
6	Incidence	161	Bangladesh	3	Both	22	All ages	1015	Osteoarthritis knee	3	Rate	2019	271.75	311.105	237.657
6	Incidence	176	Comoros	1	Male	22	All ages	1015	Osteoarthritis knee	3	Rate	2019	207.919	241.737	177.035
6	Incidence	176	Comoros	2	Female	22	All ages	1015	Osteoarthritis knee	3	Rate	2019	255.653	296.488	220.193
6	Incidence	176	Comoros	3	Both	22	All ages	1015	Osteoarthritis knee	3	Rate	2019	231.813	268.251	198.905
6	Incidence	150	Oman	1	Male	22	All ages	1015	Osteoarthritis knee	3	Rate	2019	212.137	249.165	179.446
6	Incidence	150	Oman	2	Female	22	All ages	1015	Osteoarthritis knee	3	Rate	2019	241.617	281.556	207.463
6	Incidence	150	Oman	3	Both	22	All ages	1015	Osteoarthritis knee	3	Rate	2019	222.615	258.026	189.608
6	Incidence	153	Syrian Arab Republic	1	Male	22	All ages	1015	Osteoarthritis knee	3	Rate	2019	295.057	346.508	249.529
6	Incidence	153	Syrian Arab Republic	2	Female	22	All ages	1015	Osteoarthritis knee	3	Rate	2019	345.746	404.903	295.71
6	Incidence	153	Syrian Arab Republic	3	Both	22	All ages	1015	Osteoarthritis knee	3	Rate	2019	321.058	376.069	274.125
6	Incidence	135	Brazil	1	Male	22	All ages	1015	Osteoarthritis knee	3	Rate	2019	364.863	422.454	314.59
6	Incidence	135	Brazil	2	Female	22	All ages	1015	Osteoarthritis knee	3	Rate	2019	491.698	562.852	426.791
6	Incidence	135	Brazil	3	Both	22	All ages	1015	Osteoarthritis knee	3	Rate	2019	429.764	492.901	371.375
6	Incidence	149	Palestine	1	Male	22	All ages	1015	Osteoarthritis knee	3	Rate	2019	170.731	199.24	144.815
6	Incidence	149	Palestine	2	Female	22	All ages	1015	Osteoarthritis knee	3	Rate	2019	215.286	248.797	185.099
6	Incidence	149	Palestine	3	Both	22	All ages	1015	Osteoarthritis knee	3	Rate	2019	192.587	222.691	165.377
6	Incidence	142	Iran (Islamic Republic of)	1	Male	22	All ages	1015	Osteoarthritis knee	3	Rate	2019	285.983	327.983	246.744
6	Incidence	142	Iran (Islamic Republic of)	2	Female	22	All ages	1015	Osteoarthritis knee	3	Rate	2019	346.834	398.938	299.523
6	Incidence	142	Iran (Islamic Republic of)	3	Both	22	All ages	1015	Osteoarthritis knee	3	Rate	2019	315.926	363.912	272.621
6	Incidence	147	Libya	1	Male	22	All ages	1015	Osteoarthritis knee	3	Rate	2019	289.704	339.874	247.052
6	Incidence	147	Libya	2	Female	22	All ages	1015	Osteoarthritis knee	3	Rate	2019	357.177	412.921	303.245
6	Incidence	147	Libya	3	Both	22	All ages	1015	Osteoarthritis knee	3	Rate	2019	322.328	373.668	273.673
6	Incidence	156	United Arab Emirates	1	Male	22	All ages	1015	Osteoarthritis knee	3	Rate	2019	382.909	458.173	315.241
6	Incidence	156	United Arab Emirates	2	Female	22	All ages	1015	Osteoarthritis knee	3	Rate	2019	351.172	413.376	291.9
6	Incidence	156	United Arab Emirates	3	Both	22	All ages	1015	Osteoarthritis knee	3	Rate	2019	374.22	443.633	311.188
6	Incidence	163	India	1	Male	22	All ages	1015	Osteoarthritis knee	3	Rate	2019	245.918	282.664	212.662
6	Incidence	163	India	2	Female	22	All ages	1015	Osteoarthritis knee	3	Rate	2019	357.897	410.03	311.046
6	Incidence	163	India	3	Both	22	All ages	1015	Osteoarthritis knee	3	Rate	2019	300.472	344.579	260.727
6	Incidence	184	Mozambique	1	Male	22	All ages	1015	Osteoarthritis knee	3	Rate	2019	122.326	141.765	104.942
6	Incidence	184	Mozambique	2	Female	22	All ages	1015	Osteoarthritis knee	3	Rate	2019	151.798	176.145	130.402
6	Incidence	184	Mozambique	3	Both	22	All ages	1015	Osteoarthritis knee	3	Rate	2019	137.624	159.333	118.525
6	Incidence	170	Congo	1	Male	22	All ages	1015	Osteoarthritis knee	3	Rate	2019	197.33	229.89	166.285
6	Incidence	170	Congo	2	Female	22	All ages	1015	Osteoarthritis knee	3	Rate	2019	220.369	255.923	188.548
6	Incidence	170	Congo	3	Both	22	All ages	1015	Osteoarthritis knee	3	Rate	2019	208.95	242.645	177.96
6	Incidence	145	Kuwait	1	Male	22	All ages	1015	Osteoarthritis knee	3	Rate	2019	333.021	388.028	280.542
6	Incidence	145	Kuwait	2	Female	22	All ages	1015	Osteoarthritis knee	3	Rate	2019	359.785	422.988	302.294
6	Incidence	145	Kuwait	3	Both	22	All ages	1015	Osteoarthritis knee	3	Rate	2019	345.447	402.962	292.141
6	Incidence	182	Malawi	1	Male	22	All ages	1015	Osteoarthritis knee	3	Rate	2019	132.044	152.384	112.627
6	Incidence	182	Malawi	2	Female	22	All ages	1015	Osteoarthritis knee	3	Rate	2019	158.814	183.316	136.38
6	Incidence	182	Malawi	3	Both	22	All ages	1015	Osteoarthritis knee	3	Rate	2019	145.796	167.685	125.214
6	Incidence	195	Namibia	1	Male	22	All ages	1015	Osteoarthritis knee	3	Rate	2019	195.372	226.413	166.781
6	Incidence	195	Namibia	2	Female	22	All ages	1015	Osteoarthritis knee	3	Rate	2019	232.867	269.903	199.823
6	Incidence	195	Namibia	3	Both	22	All ages	1015	Osteoarthritis knee	3	Rate	2019	214.713	247.895	184.934
6	Incidence	162	Bhutan	1	Male	22	All ages	1015	Osteoarthritis knee	3	Rate	2019	239.222	275.697	206.959
6	Incidence	162	Bhutan	2	Female	22	All ages	1015	Osteoarthritis knee	3	Rate	2019	311.922	361.47	270.55
6	Incidence	162	Bhutan	3	Both	22	All ages	1015	Osteoarthritis knee	3	Rate	2019	274.063	315.198	239.298
6	Incidence	191	Zambia	1	Male	22	All ages	1015	Osteoarthritis knee	3	Rate	2019	138.161	161.733	118.654
6	Incidence	191	Zambia	2	Female	22	All ages	1015	Osteoarthritis knee	3	Rate	2019	154.65	177.265	132.598
6	Incidence	191	Zambia	3	Both	22	All ages	1015	Osteoarthritis knee	3	Rate	2019	146.498	168.558	125.521
6	Incidence	172	Equatorial Guinea	1	Male	22	All ages	1015	Osteoarthritis knee	3	Rate	2019	109.756	128.819	93.6102
6	Incidence	172	Equatorial Guinea	2	Female	22	All ages	1015	Osteoarthritis knee	3	Rate	2019	186.012	214.479	160.446
6	Incidence	172	Equatorial Guinea	3	Both	22	All ages	1015	Osteoarthritis knee	3	Rate	2019	144.82	167.176	124.984
6	Incidence	179	Ethiopia	1	Male	22	All ages	1015	Osteoarthritis knee	3	Rate	2019	131.336	151.009	112.653
6	Incidence	179	Ethiopia	2	Female	22	All ages	1015	Osteoarthritis knee	3	Rate	2019	147.642	170.1	127.209
6	Incidence	179	Ethiopia	3	Both	22	All ages	1015	Osteoarthritis knee	3	Rate	2019	139.412	160.804	120.163
6	Incidence	180	Kenya	1	Male	22	All ages	1015	Osteoarthritis knee	3	Rate	2019	165.166	191.209	141.841
6	Incidence	180	Kenya	2	Female	22	All ages	1015	Osteoarthritis knee	3	Rate	2019	181.957	209.341	156.853
6	Incidence	180	Kenya	3	Both	22	All ages	1015	Osteoarthritis knee	3	Rate	2019	173.578	200.432	149.434
6	Incidence	183	Mauritius	1	Male	22	All ages	1015	Osteoarthritis knee	3	Rate	2019	312.905	363.187	267.564
6	Incidence	183	Mauritius	2	Female	22	All ages	1015	Osteoarthritis knee	3	Rate	2019	478.676	555.326	410.621
6	Incidence	183	Mauritius	3	Both	22	All ages	1015	Osteoarthritis knee	3	Rate	2019	396.857	458.598	340.805
6	Incidence	175	Burundi	1	Male	22	All ages	1015	Osteoarthritis knee	3	Rate	2019	137.812	159.633	117.568
6	Incidence	175	Burundi	2	Female	22	All ages	1015	Osteoarthritis knee	3	Rate	2019	140.703	162.75	119.511
6	Incidence	175	Burundi	3	Both	22	All ages	1015	Osteoarthritis knee	3	Rate	2019	139.267	161.524	118.543
6	Incidence	204	Chad	1	Male	22	All ages	1015	Osteoarthritis knee	3	Rate	2019	123.254	143.311	105.215
6	Incidence	204	Chad	2	Female	22	All ages	1015	Osteoarthritis knee	3	Rate	2019	134.47	156.101	115.265
6	Incidence	204	Chad	3	Both	22	All ages	1015	Osteoarthritis knee	3	Rate	2019	128.905	149.664	110.494
6	Incidence	187	Somalia	1	Male	22	All ages	1015	Osteoarthritis knee	3	Rate	2019	107.424	126.243	91.0519
6	Incidence	187	Somalia	2	Female	22	All ages	1015	Osteoarthritis knee	3	Rate	2019	145.31	169.545	124.347
6	Incidence	187	Somalia	3	Both	22	All ages	1015	Osteoarthritis knee	3	Rate	2019	125.988	146.204	107.779
6	Incidence	214	Nigeria	1	Male	22	All ages	1015	Osteoarthritis knee	3	Rate	2019	151.97	174.521	130.692
6	Incidence	214	Nigeria	2	Female	22	All ages	1015	Osteoarthritis knee	3	Rate	2019	191.508	221.637	164.385
6	Incidence	214	Nigeria	3	Both	22	All ages	1015	Osteoarthritis knee	3	Rate	2019	172.502	198.805	148.595
6	Incidence	207	Ghana	1	Male	22	All ages	1015	Osteoarthritis knee	3	Rate	2019	182.746	212.445	156.653
6	Incidence	207	Ghana	2	Female	22	All ages	1015	Osteoarthritis knee	3	Rate	2019	242.162	278.921	207.71
6	Incidence	207	Ghana	3	Both	22	All ages	1015	Osteoarthritis knee	3	Rate	2019	213.317	245.535	183.722
6	Incidence	173	Gabon	1	Male	22	All ages	1015	Osteoarthritis knee	3	Rate	2019	225.897	263.898	191.609
6	Incidence	173	Gabon	2	Female	22	All ages	1015	Osteoarthritis knee	3	Rate	2019	257.714	297.434	219.306
6	Incidence	173	Gabon	3	Both	22	All ages	1015	Osteoarthritis knee	3	Rate	2019	242.346	279.581	206.839
6	Incidence	210	Liberia	1	Male	22	All ages	1015	Osteoarthritis knee	3	Rate	2019	185.169	214.828	156.908
6	Incidence	210	Liberia	2	Female	22	All ages	1015	Osteoarthritis knee	3	Rate	2019	204.488	235.831	174.113
6	Incidence	210	Liberia	3	Both	22	All ages	1015	Osteoarthritis knee	3	Rate	2019	194.759	223.763	166.182
6	Incidence	165	Pakistan	1	Male	22	All ages	1015	Osteoarthritis knee	3	Rate	2019	155.659	183.515	131.94
6	Incidence	165	Pakistan	2	Female	22	All ages	1015	Osteoarthritis knee	3	Rate	2019	188.436	220.379	159.598
6	Incidence	165	Pakistan	3	Both	22	All ages	1015	Osteoarthritis knee	3	Rate	2019	171.635	201.482	145.736
6	Incidence	202	Cameroon	1	Male	22	All ages	1015	Osteoarthritis knee	3	Rate	2019	164.071	189.76	140.149
6	Incidence	202	Cameroon	2	Female	22	All ages	1015	Osteoarthritis knee	3	Rate	2019	196.649	225.918	169.23
6	Incidence	202	Cameroon	3	Both	22	All ages	1015	Osteoarthritis knee	3	Rate	2019	180.431	206.77	155.112
6	Incidence	298	American Samoa	1	Male	22	All ages	1015	Osteoarthritis knee	3	Rate	2019	290.348	339.905	244.843
6	Incidence	298	American Samoa	2	Female	22	All ages	1015	Osteoarthritis knee	3	Rate	2019	446.959	518.807	380.363
6	Incidence	298	American Samoa	3	Both	22	All ages	1015	Osteoarthritis knee	3	Rate	2019	368.131	427	312.834
6	Incidence	198	Zimbabwe	1	Male	22	All ages	1015	Osteoarthritis knee	3	Rate	2019	159.858	184.969	136.494
6	Incidence	198	Zimbabwe	2	Female	22	All ages	1015	Osteoarthritis knee	3	Rate	2019	192.976	224.34	164.793
6	Incidence	198	Zimbabwe	3	Both	22	All ages	1015	Osteoarthritis knee	3	Rate	2019	177.075	204.487	152.014
6	Incidence	185	Rwanda	1	Male	22	All ages	1015	Osteoarthritis knee	3	Rate	2019	150.058	172.781	127.162
6	Incidence	185	Rwanda	2	Female	22	All ages	1015	Osteoarthritis knee	3	Rate	2019	201.533	234.627	171.655
6	Incidence	185	Rwanda	3	Both	22	All ages	1015	Osteoarthritis knee	3	Rate	2019	176.499	203.424	150.912
6	Incidence	217	Sierra Leone	1	Male	22	All ages	1015	Osteoarthritis knee	3	Rate	2019	157.767	183.319	133.953
6	Incidence	217	Sierra Leone	2	Female	22	All ages	1015	Osteoarthritis knee	3	Rate	2019	176.853	203.54	151.414
6	Incidence	217	Sierra Leone	3	Both	22	All ages	1015	Osteoarthritis knee	3	Rate	2019	167.403	192.69	143.399
6	Incidence	177	Djibouti	1	Male	22	All ages	1015	Osteoarthritis knee	3	Rate	2019	201.704	236.564	170.65
6	Incidence	177	Djibouti	2	Female	22	All ages	1015	Osteoarthritis knee	3	Rate	2019	223.076	261.454	191.123
6	Incidence	177	Djibouti	3	Both	22	All ages	1015	Osteoarthritis knee	3	Rate	2019	211.715	245.732	181
6	Incidence	194	Lesotho	1	Male	22	All ages	1015	Osteoarthritis knee	3	Rate	2019	201.537	233.459	172.964
6	Incidence	194	Lesotho	2	Female	22	All ages	1015	Osteoarthritis knee	3	Rate	2019	250.401	288.07	214.212
6	Incidence	194	Lesotho	3	Both	22	All ages	1015	Osteoarthritis knee	3	Rate	2019	226.267	261.07	194.033
6	Incidence	205	Côte d'Ivoire	1	Male	22	All ages	1015	Osteoarthritis knee	3	Rate	2019	172.179	200.302	146.141
6	Incidence	205	Côte d'Ivoire	2	Female	22	All ages	1015	Osteoarthritis knee	3	Rate	2019	188.017	217.9	160.086
6	Incidence	205	Côte d'Ivoire	3	Both	22	All ages	1015	Osteoarthritis knee	3	Rate	2019	179.841	209.19	152.99
6	Incidence	349	Greenland	1	Male	22	All ages	1015	Osteoarthritis knee	3	Rate	2019	298.956	348.901	250.418
6	Incidence	349	Greenland	2	Female	22	All ages	1015	Osteoarthritis knee	3	Rate	2019	366.916	430.335	311.422
6	Incidence	349	Greenland	3	Both	22	All ages	1015	Osteoarthritis knee	3	Rate	2019	331.125	385.655	280.625
6	Incidence	197	Eswatini	1	Male	22	All ages	1015	Osteoarthritis knee	3	Rate	2019	186.119	216.423	157.931
6	Incidence	197	Eswatini	2	Female	22	All ages	1015	Osteoarthritis knee	3	Rate	2019	231.073	265.116	199.951
6	Incidence	197	Eswatini	3	Both	22	All ages	1015	Osteoarthritis knee	3	Rate	2019	209.116	240.68	180.524
6	Incidence	201	Burkina Faso	1	Male	22	All ages	1015	Osteoarthritis knee	3	Rate	2019	138.548	160.395	118.211
6	Incidence	201	Burkina Faso	2	Female	22	All ages	1015	Osteoarthritis knee	3	Rate	2019	183.628	213.784	156.639
6	Incidence	201	Burkina Faso	3	Both	22	All ages	1015	Osteoarthritis knee	3	Rate	2019	161.706	186.898	138.25
6	Incidence	193	Botswana	1	Male	22	All ages	1015	Osteoarthritis knee	3	Rate	2019	232.487	270.146	198.648
6	Incidence	193	Botswana	2	Female	22	All ages	1015	Osteoarthritis knee	3	Rate	2019	271.53	312.143	234.042
6	Incidence	193	Botswana	3	Both	22	All ages	1015	Osteoarthritis knee	3	Rate	2019	252.32	291.62	217.897
6	Incidence	190	Uganda	1	Male	22	All ages	1015	Osteoarthritis knee	3	Rate	2019	112.31	130.309	94.8303
6	Incidence	190	Uganda	2	Female	22	All ages	1015	Osteoarthritis knee	3	Rate	2019	145.234	167.257	124.296
6	Incidence	190	Uganda	3	Both	22	All ages	1015	Osteoarthritis knee	3	Rate	2019	129.041	148.613	110.478
6	Incidence	208	Guinea	1	Male	22	All ages	1015	Osteoarthritis knee	3	Rate	2019	146.332	169.425	126.166
6	Incidence	208	Guinea	2	Female	22	All ages	1015	Osteoarthritis knee	3	Rate	2019	171.653	199.058	145.402
6	Incidence	208	Guinea	3	Both	22	All ages	1015	Osteoarthritis knee	3	Rate	2019	159.382	183.664	136.784
6	Incidence	215	Sao Tome and Principe	1	Male	22	All ages	1015	Osteoarthritis knee	3	Rate	2019	198.063	231.72	168.458
6	Incidence	215	Sao Tome and Principe	2	Female	22	All ages	1015	Osteoarthritis knee	3	Rate	2019	236.384	274.038	201.992
6	Incidence	215	Sao Tome and Principe	3	Both	22	All ages	1015	Osteoarthritis knee	3	Rate	2019	217.163	251.248	186.281
6	Incidence	186	Seychelles	1	Male	22	All ages	1015	Osteoarthritis knee	3	Rate	2019	287.618	335.305	241.692
6	Incidence	186	Seychelles	2	Female	22	All ages	1015	Osteoarthritis knee	3	Rate	2019	438.975	508.596	376.99
6	Incidence	186	Seychelles	3	Both	22	All ages	1015	Osteoarthritis knee	3	Rate	2019	359.329	415.162	307.183
6	Incidence	189	United Republic of Tanzania	1	Male	22	All ages	1015	Osteoarthritis knee	3	Rate	2019	151.078	175.475	128.771
6	Incidence	189	United Republic of Tanzania	2	Female	22	All ages	1015	Osteoarthritis knee	3	Rate	2019	176.455	205.082	150.375
6	Incidence	189	United Republic of Tanzania	3	Both	22	All ages	1015	Osteoarthritis knee	3	Rate	2019	164.116	189.389	140.309
6	Incidence	211	Mali	1	Male	22	All ages	1015	Osteoarthritis knee	3	Rate	2019	137.855	159.678	117.895
6	Incidence	211	Mali	2	Female	22	All ages	1015	Osteoarthritis knee	3	Rate	2019	156.326	180.654	133.561
6	Incidence	211	Mali	3	Both	22	All ages	1015	Osteoarthritis knee	3	Rate	2019	147.15	169.218	126.657
6	Incidence	305	Bermuda	1	Male	22	All ages	1015	Osteoarthritis knee	3	Rate	2019	577.531	665.115	495.347
6	Incidence	305	Bermuda	2	Female	22	All ages	1015	Osteoarthritis knee	3	Rate	2019	739.685	849.95	633.132
6	Incidence	305	Bermuda	3	Both	22	All ages	1015	Osteoarthritis knee	3	Rate	2019	661.404	759.593	571.363
6	Incidence	374	Niue	1	Male	22	All ages	1015	Osteoarthritis knee	3	Rate	2019	362.947	421.941	309.121
6	Incidence	374	Niue	2	Female	22	All ages	1015	Osteoarthritis knee	3	Rate	2019	552.305	633.984	480.522
6	Incidence	374	Niue	3	Both	22	All ages	1015	Osteoarthritis knee	3	Rate	2019	457.157	528.525	394.523
6	Incidence	178	Eritrea	1	Male	22	All ages	1015	Osteoarthritis knee	3	Rate	2019	135.238	158.796	113.785
6	Incidence	178	Eritrea	2	Female	22	All ages	1015	Osteoarthritis knee	3	Rate	2019	175.243	202.636	150.327
6	Incidence	178	Eritrea	3	Both	22	All ages	1015	Osteoarthritis knee	3	Rate	2019	155.125	180.559	132.85
6	Incidence	206	Gambia	1	Male	22	All ages	1015	Osteoarthritis knee	3	Rate	2019	153.717	179.272	130.674
6	Incidence	206	Gambia	2	Female	22	All ages	1015	Osteoarthritis knee	3	Rate	2019	178.439	204.302	153.757
6	Incidence	206	Gambia	3	Both	22	All ages	1015	Osteoarthritis knee	3	Rate	2019	166.277	192.443	142.731
6	Incidence	203	Cabo Verde	1	Male	22	All ages	1015	Osteoarthritis knee	3	Rate	2019	245.279	283.496	209.612
6	Incidence	203	Cabo Verde	2	Female	22	All ages	1015	Osteoarthritis knee	3	Rate	2019	315.443	362.029	270.798
6	Incidence	203	Cabo Verde	3	Both	22	All ages	1015	Osteoarthritis knee	3	Rate	2019	280.107	321.995	240.805
6	Incidence	216	Senegal	1	Male	22	All ages	1015	Osteoarthritis knee	3	Rate	2019	165.449	193.795	140.761
6	Incidence	216	Senegal	2	Female	22	All ages	1015	Osteoarthritis knee	3	Rate	2019	212.44	245.553	183.373
6	Incidence	216	Senegal	3	Both	22	All ages	1015	Osteoarthritis knee	3	Rate	2019	188.882	217.165	162.734
6	Incidence	209	Guinea-Bissau	1	Male	22	All ages	1015	Osteoarthritis knee	3	Rate	2019	134.706	157.042	114.974
6	Incidence	209	Guinea-Bissau	2	Female	22	All ages	1015	Osteoarthritis knee	3	Rate	2019	173.945	199.436	149.283
6	Incidence	209	Guinea-Bissau	3	Both	22	All ages	1015	Osteoarthritis knee	3	Rate	2019	154.859	178.098	133.422
6	Incidence	212	Mauritania	1	Male	22	All ages	1015	Osteoarthritis knee	3	Rate	2019	185.139	214.966	158.837
6	Incidence	212	Mauritania	2	Female	22	All ages	1015	Osteoarthritis knee	3	Rate	2019	222.264	255.601	190.715
6	Incidence	212	Mauritania	3	Both	22	All ages	1015	Osteoarthritis knee	3	Rate	2019	204.012	234.584	176.011
6	Incidence	385	Puerto Rico	1	Male	22	All ages	1015	Osteoarthritis knee	3	Rate	2019	531.389	611.597	456.547
6	Incidence	385	Puerto Rico	2	Female	22	All ages	1015	Osteoarthritis knee	3	Rate	2019	702.224	807.845	610.755
6	Incidence	385	Puerto Rico	3	Both	22	All ages	1015	Osteoarthritis knee	3	Rate	2019	621.041	711.762	538.138
6	Incidence	213	Niger	1	Male	22	All ages	1015	Osteoarthritis knee	3	Rate	2019	111.731	130.256	95.1202
6	Incidence	213	Niger	2	Female	22	All ages	1015	Osteoarthritis knee	3	Rate	2019	141.682	164.346	121.133
6	Incidence	213	Niger	3	Both	22	All ages	1015	Osteoarthritis knee	3	Rate	2019	126.812	146.307	108.497
6	Incidence	320	Cook Islands	1	Male	22	All ages	1015	Osteoarthritis knee	3	Rate	2019	390.254	452.146	333.302
6	Incidence	320	Cook Islands	2	Female	22	All ages	1015	Osteoarthritis knee	3	Rate	2019	568.714	649.826	488.874
6	Incidence	320	Cook Islands	3	Both	22	All ages	1015	Osteoarthritis knee	3	Rate	2019	481.629	552.433	415.13
6	Incidence	367	Monaco	1	Male	22	All ages	1015	Osteoarthritis knee	3	Rate	2019	542.213	628.598	464.721
6	Incidence	367	Monaco	2	Female	22	All ages	1015	Osteoarthritis knee	3	Rate	2019	754.395	865.765	655.879
6	Incidence	367	Monaco	3	Both	22	All ages	1015	Osteoarthritis knee	3	Rate	2019	651.115	750.233	563.418
6	Incidence	196	South Africa	1	Male	22	All ages	1015	Osteoarthritis knee	3	Rate	2019	300.335	346.259	258.07
6	Incidence	196	South Africa	2	Female	22	All ages	1015	Osteoarthritis knee	3	Rate	2019	320.506	369.621	277.067
6	Incidence	196	South Africa	3	Both	22	All ages	1015	Osteoarthritis knee	3	Rate	2019	310.626	357.857	267.837
6	Incidence	376	Northern Mariana Islands	1	Male	22	All ages	1015	Osteoarthritis knee	3	Rate	2019	437.784	518.226	365.773
6	Incidence	376	Northern Mariana Islands	2	Female	22	All ages	1015	Osteoarthritis knee	3	Rate	2019	643.374	751.516	539.662
6	Incidence	376	Northern Mariana Islands	3	Both	22	All ages	1015	Osteoarthritis knee	3	Rate	2019	537.186	628.403	447.843
6	Incidence	200	Benin	1	Male	22	All ages	1015	Osteoarthritis knee	3	Rate	2019	142.692	166.396	121.575
6	Incidence	200	Benin	2	Female	22	All ages	1015	Osteoarthritis knee	3	Rate	2019	178.211	206.037	152.528
6	Incidence	200	Benin	3	Both	22	All ages	1015	Osteoarthritis knee	3	Rate	2019	160.75	185.65	137.569
6	Incidence	393	Saint Kitts and Nevis	1	Male	22	All ages	1015	Osteoarthritis knee	3	Rate	2019	430.873	499.939	363.51
6	Incidence	393	Saint Kitts and Nevis	2	Female	22	All ages	1015	Osteoarthritis knee	3	Rate	2019	544.606	629.436	464.923
6	Incidence	393	Saint Kitts and Nevis	3	Both	22	All ages	1015	Osteoarthritis knee	3	Rate	2019	487.571	565.542	414.827
6	Incidence	218	Togo	1	Male	22	All ages	1015	Osteoarthritis knee	3	Rate	2019	167.374	195.525	141.117
6	Incidence	218	Togo	2	Female	22	All ages	1015	Osteoarthritis knee	3	Rate	2019	221.626	257.233	189.872
6	Incidence	218	Togo	3	Both	22	All ages	1015	Osteoarthritis knee	3	Rate	2019	195.069	225.652	166.419
6	Incidence	369	Nauru	1	Male	22	All ages	1015	Osteoarthritis knee	3	Rate	2019	176.8	209.109	148.765
6	Incidence	369	Nauru	2	Female	22	All ages	1015	Osteoarthritis knee	3	Rate	2019	288.672	334.85	244.717
6	Incidence	369	Nauru	3	Both	22	All ages	1015	Osteoarthritis knee	3	Rate	2019	232.176	268.562	196.782
6	Incidence	435	South Sudan	1	Male	22	All ages	1015	Osteoarthritis knee	3	Rate	2019	151.228	176.43	128.735
6	Incidence	435	South Sudan	2	Female	22	All ages	1015	Osteoarthritis knee	3	Rate	2019	172.012	199.394	145.815
6	Incidence	435	South Sudan	3	Both	22	All ages	1015	Osteoarthritis knee	3	Rate	2019	161.579	186.906	138.422
6	Incidence	351	Guam	1	Male	22	All ages	1015	Osteoarthritis knee	3	Rate	2019	334.454	388.438	285.377
6	Incidence	351	Guam	2	Female	22	All ages	1015	Osteoarthritis knee	3	Rate	2019	500.297	571.82	430.873
6	Incidence	351	Guam	3	Both	22	All ages	1015	Osteoarthritis knee	3	Rate	2019	414.809	476.984	356.221
6	Incidence	380	Palau	1	Male	22	All ages	1015	Osteoarthritis knee	3	Rate	2019	421.986	491.546	353.343
6	Incidence	380	Palau	2	Female	22	All ages	1015	Osteoarthritis knee	3	Rate	2019	647.991	754.072	551.049
6	Incidence	380	Palau	3	Both	22	All ages	1015	Osteoarthritis knee	3	Rate	2019	524.692	608.307	444.839
6	Incidence	422	United States Virgin Islands	1	Male	22	All ages	1015	Osteoarthritis knee	3	Rate	2019	526.196	607.097	451.238
6	Incidence	422	United States Virgin Islands	2	Female	22	All ages	1015	Osteoarthritis knee	3	Rate	2019	692.215	797.971	592.789
6	Incidence	422	United States Virgin Islands	3	Both	22	All ages	1015	Osteoarthritis knee	3	Rate	2019	613.487	705.355	529.437
6	Incidence	396	San Marino	1	Male	22	All ages	1015	Osteoarthritis knee	3	Rate	2019	447.89	517.523	386.512
6	Incidence	396	San Marino	2	Female	22	All ages	1015	Osteoarthritis knee	3	Rate	2019	619.76	708.726	539.588
6	Incidence	396	San Marino	3	Both	22	All ages	1015	Osteoarthritis knee	3	Rate	2019	537.031	614.621	467.652
6	Incidence	522	Sudan	1	Male	22	All ages	1015	Osteoarthritis knee	3	Rate	2019	162.82	189.019	138.475
6	Incidence	522	Sudan	2	Female	22	All ages	1015	Osteoarthritis knee	3	Rate	2019	193.353	222.77	166.178
6	Incidence	522	Sudan	3	Both	22	All ages	1015	Osteoarthritis knee	3	Rate	2019	177.879	204.921	152.306
